# Supplementary material for: The posterior crus II cerebellum is specialized for social mentalizing and emotional self-experiences: a meta-analysis
Source: Soc Cogn Affect Neurosci. 2020 Sep 5;15(9):905–28. doi: 10.1093/scan/nsaa124 (PMC7851889; doi:10.1093/scan/nsaa124)
Supplement: nsaa124_Supp [file nsaa124_supp.zip]

Archive with 1 entries (1 files):
- nsaa124_scan-19-162-File007.xlsx
