# Supplementary material for: The posterior crus II cerebellum is specialized for social mentalizing and emotional self-experiences: a meta-analysis
Source: Soc Cogn Affect Neurosci. 2020 Sep 5;15(9):905–28. doi: 10.1093/scan/nsaa124 (PMC7851889; doi:10.1093/scan/nsaa124)
Supplement: nsaa124_Supp [file nsaa124_supp.zip › nsaa124_scan-19-162-File007.xlsx]

## Sheet: 24 -76 -40 (6 mm)
Studies within ROI 24 -76 -40: Coordinates, stimulus modality, task categories, mentalizing content, stimulus material, instructions, contrasts and sample.
Neurosynth Link		Number	Authors	Authors	Authors	Year	Title		Peaks	Table	x	y	z	mm	Stimulus Modality	Main Category	Mental Content	Stimuli of Main Condition	Task or Instruction of Main Condition	Contrast (>) or Regression	Sequence	Sample Size	Males	Mean Age
Differing contributions of inferior prefrontal and anterior temporal cortex to concrete and abstract conceptual knowledge.		59	Hoffman P, Binney RJ, Lambon Ralph MA	Hoffman	Hoffman	2015	Differing contributions of inferior prefrontal and anterior temporal cortex to concrete and abstract conceptual knowledge	Cortex; a journal devoted to the study of the nervous system and behavior	1	4	20	-76	-38	4.47214	Verbal	Mentalizing	Social Meaning	Human actions (Hexamples > 60%)	Synonym judgement	Synomym > Number comparison	No	19	11	25
Neural correlates of language comprehension in autism spectrum disorders: when language conflicts with world knowledge.		38	Tesink CM, Buitelaar JK, Petersson KM, van der Gaag RJ, Teunisse JP, Hagoort P	Tesink	Tesink (Healthy)	2011	Neural correlates of language comprehension in autism spectrum disorders: When language conflicts with world knowledge	Neuropsychologia	1	3b	20	-74	-38	4.89898	Verbal	Mentalizing	Social Meaning	Human actions (Hmethod > 80%)	Passive listening to short narratives	Semantic anomaly > Correct		24	16	26.2
Sentence syntax and content in the human temporal lobe: an fMRI adaptation study in auditory and visual modalities.		26	Devauchelle AD, Oppenheim C, Rizzi L, Dehaene S, Pallier C	Devauchelle	Devauchelle (Exp. 1)	2008	Sentence Syntax and Content in the Human Temporal Lobe: An fMRI Adaptation Study in Auditory and Visual Modalities	Journal of cognitive neuroscience	1	3	20	-72	-40	5.65685	Verbal	Mentalizing	Social Meaning	Human actions (Hsuppl > 95%)	Passively reading	Same > Different sentences	No	21	8	25
Beyond superior temporal cortex: intersubject correlations in narrative speech comprehension.		18	Wilson SM, Molnar-Szakacs I, Iacoboni M	Wilson	Wilson	2008	Beyond Superior Temporal Cortex: Intersubject Correlations in Narrative Speech Comprehension	Cerebral cortex (New York, N.Y. : 1991)	1	2	22	-76	-38	2.82843	Visual (Videos) & Auditory	Mentalizing	Social Meaning	Human actions	Passively listening & watching narratives	Comprehension > Rest (blank screen)		24	9	24.5
Language in context: emergent features of word, sentence, and narrative comprehension.		14	Xu J, Kemeny S, Park G, Frattali C, Braun A	Xu	Xu	2005	Language in context: emergent features of word, sentence, and narrative comprehension	NeuroImage	1	1	20	-80	-40	5.65685	Verbal	Mentalizing	Social Meaning	Human-like actions (Fables; H = 100%)	Passively reading	Narrative > Letter string control		22	22	34
The effects of DAT1 genotype on fMRI activation in an emotional go/no-go task.		70	Brown BK, Murrell J, Karne H, Anand A	Brown	Brown	2017	The effects of DAT1 genotype on fMRI activation in an emotional go/no-go task	Brain imaging and behavior	1	2	26	-74	-44	4.89898	Visual	Mentalizing	Emotion Attributions	Facial emotional expressions	Recognizing emotion (go/no-go task)	Nogo (sad) > Go (happy)	No	42	18	31.5
A novel V1a receptor antagonist blocks vasopressin-induced changes in the CNS response to emotional stimuli: an fMRI study.		53	Lee RJ, Coccaro EF, Cremers H, McCarron R, Lu SF, Brownstein MJ, Simon NG	Lee	Lee	2013	A novel V1a receptor antagonist blocks vasopressin-induced changes in the CNS response to emotional stimuli: an fMRI study	Frontiers in systems neuroscience	1	2	28	-76	-40	4	Visual (Pictures)	Mentalizing	Emotion Attributions	Facial emotional expressions	Recognizing emotion	Anger > Fxation control	No	29	29	36.5
Recapitulating emotional context: activity of amygdala, hippocampus and fusiform cortex during recollection and familiarity.		19	Fenker DB, Schott BH, Richardson-Klavehn A, Heinze HJ, Duzel E	Fenker	Fenker	2005	Recapitulating emotional context: activity of amygdala, hippocampus and fusiform cortex during recollection and familiarity	The European journal of neuroscience	1	1	24	-72	-39	4.12311	Visual (Pictures)	Mentalizing	Emotion Attributions	Facial emotional expressions (fear)	Remembering neutral words	Fearfull Memory (recollection) > Knowing (recognition)	No	20	6	23
Controlling emotional expression: behavioral and neural correlates of nonimitative emotional responses.		2	Lee TW, Dolan RJ, Critchley HD	Lee	Lee	2008	Controlling Emotional Expression: Behavioral and Neural Correlates of Nonimitative Emotional Responses	Cerebral cortex (New York, N.Y. : 1991)	3	2	24	-75	-37	3.16228	Visual (Videos) & Auditory	Mentalizing	Emotion Attributions	Facial expressions (other & self)	Making own facial emotional expressions	Incongruent > Congruent emotion	No	14	7	23.8
Common neural correlates of emotion perception in humans.		68	Jastorff J, Huang YA, Giese MA, Vandenbulcke M	Jastorff	Jastorff	2015	Common Neural Correlates of Emotion Perception in Humans	Human brain mapping	1	1	22	-76	-36	4.47214	Visual (Videos)	Mentalizing	Emotion Attributions	Bodily emotional expressions	Recognizing emotion	Emotional > Neutral gait	No	16	8	25
Multimodal human communication--targeting facial expressions, speech content and prosody.	XXX	41	Regenbogen C, Schneider DA, Gur RE, Schneider F, Habel U, Kellermann T	Regenbogen	Regenbogen	2012	Multimodal human communication — Targeting facial expressions, speech content and prosody	NeuroImage	1	5	24	-78	-36	4.47214	Visual (Videos)	Mentalizing	Emotion Attributions	Human actions (actor-related narratives)	Rating other's emotional valence	Emotional > Neutral speech content		27	14	34.08
Neural activity during social signal perception correlates with self-reported empathy.		29	Hooker CI, Verosky SC, Germine LT, Knight RT, D'Esposito M	Hooker	Hooker	2010	Neural activity during social signal perception correlates with self-reported empathy	Brain research	1	2	26	-74	-36	4.89898	Visual (Pictures)	Mentalizing	Beliefs	Human actions	Viewing & classifying change	Change mental state > No change	Yes	15	8	21
Higher order intentionality tasks are cognitively more demanding.		76	Lewis PA, Birch A, Hall A, Dunbar RIM	Lewis	Lewis (Exp. 2)	2017	Higher order intentionality tasks are cognitively more demanding	Social cognitive and affective neuroscience	1	1	26	-80	-44	6	Verbal	Mentalizing	Beliefs	Human actions	Answering belief questions	Belief > Facts	Yes	17	8	22
fMRI of Simultaneous Interpretation Reveals the Neural Basis of Extreme Language Control.		56	Hervais-Adelman A, Moser-Mercer B, Michel CM, Golestani N	Hervais-Adelman	Hervais-Adelman	2015	fMRI of Simultaneous Interpretation Reveals the Neural Basis of Extreme Language Control	Cerebral cortex (New York, N.Y. : 1991)	1	6	22	-78	-38	3.4641	Verbal	Mentalizing	Beliefs	Human actions (Hexamples = 100%)	Listening / repeating / translating	Simultaneous translation (duration)	No	43	17	25
The special case of self-perspective inhibition in mental, but not non-mental, representation.		65	Hartwright CE, Apperly IA, Hansen PC	Hartwright	Hartwright	2015	The special case of self-perspective inhibition in mental, but not non-mental, representation	Neuropsychologia	1	3	26	-80	-38	4.89898	Verbal	Mentalizing	Beliefs	Human actions	Answering belief questions	Belief > Physical (photos)	Yes	21	9	22
Activation in inhibitory brain regions during food choice correlates with temptation strength and self-regulatory success in weight-concerned women.		57	van der Laan LN, de Ridder DT, Viergever MA, Smeets PA	van der Laan	van der Laan	2014	Activation in inhibitory brain regions during food choice correlates with temptation strength and self-regulatory success in weight-concerned women	Frontiers in neuroscience	1	4	26	-76	-38	2.82843	Visual (Pictures)	Mentalizing	Dilemmas	Self decision on snacks	Self-regulation (food-choice)	% Rejection of high-energy snacks		20	0	21.2
Sleep deprivation is associated with attenuated parametric valuation and control signals in the midbrain during value-based decision making.	XXX	47	Menz MM, Buchel C, Peters J	Menz	Menz	2012	Sleep Deprivation Is Associated with Attenuated Parametric Valuation and Control Signals in the Midbrain during Value Based Decision Making	The Journal of neuroscience : the official journal of the Society for Neuroscience	1	1	28	-74	-44	6	Verbal	Mentalizing	Dilemmas	Financial reward	Decision making	Sleep > Sleep deprived (risky option)	No	22	22	26.6
Intermittent compared to continuous real-time fMRI neurofeedback boosts control over amygdala activation.	XXX	79	Hellrung L, Dietrich A, Hollmann M, Pleger B, Kalberlah C, Roggenhofer E, Villringer A, Horstmann A	Hellrung	Hellrung	2018	Intermittent compared to continuous real-time fMRI neuro-feedback boosts control over amygdala activation	NeuroImage	1	2	27	-76	-35	5.83095	Memory	Mentalizing	Autobiographies	Autobiographic memories	Generating happy emotions by memories	Happy memories > Counting backwards	No	42	42	26.83
Classification of self-driven mental tasks from whole-brain activity patterns.	XXX	10	Nawa NE, Ando H	Nawa	Nawa	2014	Classification of Self-Driven Mental Tasks from Whole Brain Activity Patterns	PloS one	2	1	24	-75	-36	4.12311	Verbal	Mentalizing	Autobiographies	Autobiographic memories	Retrieving memory	Autobiographic memory > Implicit baseline	Yes	11	5	29
Are There Multiple Kinds of Episodic Memory? An fMRI Investigation Comparing Autobiographical and Recognition Memory Tasks.		75	Chen HY, Gilmore AW, Nelson SM, McDermott KB	Chen	Chen	2017	Are there Multiple Kinds of Episodic Memory? An fMRI Investigation Comparing Autobiographical and Recognition Memory Tasks	The Journal of neuroscience : the official journal of the Society for Neuroscience	1	3	22	-80	-36	6	Visual (Pictures)	Mentalizing	Autobiographies	Autobiographic & novel scenes	Retrieving memory	Autobiographic > Novel picture memory	Yes	27	11	26.5
The effects of bilateral hippocampal damage on fMRI regional activations and interactions during memory retrieval.		12	Maguire EA, Vargha-Khadem F, Mishkin M	Maguire	Maguire (Healthy)	2001	The effects of bilateral hippocampal damage on fMRI regional activations and interactions during memory retrieval	Brain : a journal of neurology	1	1	24	-81	-42	5.38516	Auditory	Mentalizing	Autobiographies	Autobiographic & public memories	Retrieving memory	Episodic memory > Control	Yes	6	2	30.5
Involvement of the mentalizing network in social and non-social high construal.		51	Baetens K, Ma N, Steen J, Van Overwalle F	Baetens	Baetens	2014	Involvement of the mentalizing network in social and non-social high construal	Social cognitive and affective neuroscience	1	3	28	-74	-36	6	Visual (Pictures)	Mentalizing	Traits	Human actions (Hmethod = 50%)	Judging traits or category membership	Trait / Category > Visual	No	18	9	24.5
The reward of a good joke: neural correlates of viewing dynamic displays of stand-up comedy.		3	Franklin RG Jr, Adams RB Jr	Franklin RG	Franklin	2011	The reward of a good joke: neural correlates of viewing dynamic displays of stand-up comedy	Cognitive, affective & behavioral neuroscience	3!	2	24	-80	-38	4.47214	Visual (Videos)	Emotional		Human actions (telling jokes)	Rating own amuzement	Funniness of jokes	No	19	10	24.6
Overlapping activity in anterior insula during interoception and emotional experience.		48	Zaki J, Davis JI, Ochsner KN	Zaki	Zaki	2012	Overlapping activity in anterior insula during interoception and emotional experience	NeuroImage	1	2	24	-82	-40	6	Visual (Videos)	Emotional		Human actions (telling events)	Rating own emotion or eye gaze	Emotion rating > Eye gaze rating		16	5	19.1
An fMRI study of cytokine-induced depressed mood and social pain: the role of sex differences.		30	Eisenberger NI, Inagaki TK, Rameson LT, Mashal NM, Irwin MR	Eisenberger	Eisenberger	2009	An fMRI study of cytokine-induced depressed mood and social pain: The role of sex differences	NeuroImage	1	2	22	-72	-44	6	Visual (Animations)	Emotional		Human actions (Social inclusion/exclusion)	Rating own depression (Cyber game)	Social exclusion > Inclusion	No	10	10	21.8
Neural correlates of psychotic-like experiences during spiritual-trance state.		77	Mainieri AG, Peres JFP, Moreira-Almeida A, Mathiak K, Habel U, Kohn N	Mainieri	Mainieri	2017	Neural correlates of psychotic-like experiences during spiritual-trance state	Psychiatry research. Neuroimaging	1	2	24	-78	-40	2	Imagination	Emotional		---	Self mental state of emptiness	Mediumistic trance > Resting	No	8	3	51.2
Orbitofrontal cortex provides cross-modal valuation of self-generated stimuli.		5	Cunningham WA, Johnsen IR, Waggoner AS	Cunningham	Cunningham	2011	Orbitofrontal cortex provides cross-modal valuation of self-generated stimuli	Social cognitive and affective neuroscience	2=	2	24	-75	-36	4.12311	Imagination	Emotional		---	Imagining people (30%), objects, or situations	Valence (Liking)	No	13	3	---
A neurobiological enquiry into the origins of our experience of the sublime and beautiful.		61	Ishizu T, Zeki S	Ishizu	Ishizu	2014	A neurobiological enquiry into the origins of our experience of the sublime and beautiful	Frontiers in human neuroscience	1	2	21	-76	-35	5.83095	Visual (Pictures)	Emotional		Natural scenes	Sublime judgment (Affective feeling)	Baseline > Sublime (predicted deactivation)	No	21	11	26.6
Personality modulates the effects of emotional arousal and valence on brain activation.		42	Kehoe EG, Toomey JM, Balsters JH, Bokde AL	Kehoe	Kehoe	2012	Personality modulates the effects of emotional arousal and valence on brain activation	Social cognitive and affective neuroscience	1	2	26	-72	-38	4.89898	Visual (Pictures)	Emotional		Emotional pictures (Hsuppl = 31%)	Categorizing living vs. non-living	Extraversion x Arousal level	No	23	23	23.04
Neural control of vascular reactions: impact of emotion and attention.		81	Okon-Singer H, Mehnert J, Hoyer J, Hellrung L, Schaare HL, Dukart J, Villringer A	Okon-Singer	Okon-Singer	2014	Neural control of vascular reactions: impact of emotion and attention.	The Journal of neuroscience : the official journal of the Society for Neuroscience	1	3	21	-76	-44	5	Visual (Pictures)	Emotional		Emotional pictures	Discriminating target letter	Negative > Neutral	No	24	13	24.75
The relationship between fearfulness, GABA+, and fear-related BOLD responses in the insula.	XXX	64	Lipp I, Evans CJ, Lewis C, Murphy K, Wise RG, Caseras X	Lipp	Lipp	2015	The Relationship between Fearfulness, GABA +, and Fear-Related BOLD Responses in the Insula	PloS one	1	2	28	-78	-38	4.89898	Visual (Pictures)	Emotional		Humans (Hmethod = 50%)	Detecting humans in animal pictures	Spiders (Fear) > Animals (Neutral emotion)	No	37	0	21.3
Add a picture for suspense: neural correlates of the interaction between language and visual information in the perception of fear.		35	Willems RM, Clevis K, Hagoort P	Willems	Willems	2011	Add a picture for suspense: neural correlates of the interaction between language and visual information in the perception of fear	Social cognitive and affective neuroscience	1	3	24	-78	-38	2.82843	Visual (Pictures) & Verbal	Emotional		Sentences (Fearfull or not) & Neutral pictures	Passive reading & watching	Picture with fearful sentence > without sentence		15	3	20.6
Amygdala responsiveness to emotional words is modulated by subclinical anxiety and depression.		49	Laeger I, Dobel C, Dannlowski U, Kugel H, Grotegerd D, Kissler J, Keuper K, Eden A, Zwitserlood P, Zwanzger P	Laeger	Laeger	2012	Amygdala responsiveness to emotional words is modulated by subclinical anxiety and depression	Behavioural brain research	1	2	24	-76	-38	2	Verbal	Emotional		Words (Emotional)	Passive reading	Positive > Neutral words	No	21	10	25.55
Universal brain signature of proficient reading: Evidence from four contrasting languages.		74	Rueckl JG, Paz-Alonso PM, Molfese PJ, Kuo WJ, Bick A, Frost SJ, Hancock R, Wu DH, Mencl WE, Dunabeitia JA, Lee JR, Oliver M, Zevin JD, Hoeft F, Carreiras M, Tzeng OJ, Pugh KR, Frost R	Rueckl	Rueckl	2015	Universal brain signature of proficient reading: Evidence from four contrasting languages	Proceedings of the National Academy of Sciences of the United States of America	1	1	24.5382	-77.0624	-42.2019	2.50333	Verbal	Semantic		Words: Living (50%) & non-living (50%)	Categorizing living vs. non-living	Listen speech & Read tekst convergence		84	39	23.6
Activation of the dentate nucleus in a verb generation task: A 7T MRI study.	XXX	40	Thurling M, Kuper M, Stefanescu R, Maderwald S, Gizewski ER, Ladd ME, Timmann D	Thurling	Thurling	2011	Activation of the dentate nucleus in a verb generation task: A 7 T MRI study	NeuroImage	1	1	25	-73	-36	5.09902	Verbal	Semantic		Words (Nouns)	Generating verb (Hmethod > 50%) for object	(Silent) verb generation > Silent reading		17	1	27.4
Writing affects the brain network of reading in Chinese: a functional magnetic resonance imaging study.		43	Cao F, Vu M, Chan DH, Lawrence JM, Harris LN, Guan Q, Xu Y, Perfetti CA	Cao	Cao	2013	Writing Affects the Brain Network of Reading in Chinese: A Functional Magnetic Resonance Imaging Study	Human brain mapping	1	4	22	-80	-36	6	Verbal	Semantic		Words / Chinese characters	Passive viewing	English words > Chinese characters	No	17	10	21.58
Differential effects of semantic processing on memory encoding.		34	Fliessbach K, Buerger C, Trautner P, Elger CE, Weber B	Fliessbach	Fliessbach	2010	Differential Effects of Semantic Processing on Memory Encoding	Human brain mapping	1	2	27	-72	-39	5.09902	Verbal	Semantic		Words: Living & non-living	Alphabetic decision	Hits > Misses of incidental encoding	No	35	17	26.2
'Cost in transliteration': the neurocognitive processing of Romanized writing.	XXX	9	Rao C, Mathur A, Singh NC	Rao	Rao	2013	‘Cost in Transliteration’: The neurocognitive processing of Romanized writing	Brain and language	2=	1	24	-76	-46	6	Verbal	Semantic		Words (Hsuppl = 16%)	Categorizing	English > Rest control		14	9	22.5
Lateralization is predicted by reduced coupling from the left to right prefrontal cortex during semantic decisions on written words.		39	Seghier ML, Josse G, Leff AP, Price CJ	Seghier	Seghier	2011	Lateralization is Predicted by Reduced Coupling from the Left to Right Prefrontal Cortex during Semantic Decisions on Written Words	Cerebral cortex (New York, N.Y. : 1991)	1	1	28	-74	-44	6	Verbal / Visual (Pictures)	Semantic		Words / Pictures (Hexample = 0%)	Matching	Semantic > Perceptual matching		60	30	32
The Effects of Age on the Neural Correlates of Recollection Success, Recollection-Related Cortical Reinstatement, and Post-Retrieval Monitoring.		63	Wang TH, Johnson JD, de Chastelaine M, Donley BE, Rugg MD	Wang	Wang	2016	The Effects of Age on the Neural Correlates of Recollection Success, Recollection-Related Cortical Reinstatement, and Post-Retrieval Monitoring	Cerebral cortex (New York, N.Y. : 1991)	1	5	27	-73	-44	5.83095	Verbal / Visual (Pictures)	Semantic		Objects	Categorization	Recollection with > without details		48	22	45.85
Functional roles and cultural modulations of the medial prefrontal and parietal activity associated with causal attribution.		37	Han S, Mao L, Qin J, Friederici AD, Ge J	Han	Han	2011	Functional roles and cultural modulations of the medial prefrontal and parietal activity associated with causal attribution	Neuropsychologia	1	1	22	-80	-40	4.47214	Visual (Animations)	Motion Perception		Shape motion	Judging causality of shape movements	Dispositional causality > Motion direction	Yes	15	6	21.5
Brain motor system function after chronic, complete spinal cord injury.		21	Cramer SC, Lastra L, Lacourse MG, Cohen MJ	Cramer	Cramer (Healthy)	2005	Brain motor system function after chronic, complete spinal cord injury	Brain : a journal of neurology	1	2	26	-72	-38	4.89898	Motor	Motor		---	Imagining to move	Imagine > Rest	Yes	12	12	42
Interaction Between Hippocampus and Cerebellum Crus I in Sequence-Based but not Place-Based Navigation.		54	Igloi K, Doeller CF, Paradis AL, Benchenane K, Berthoz A, Burgess N, Rondi-Reig L	Igloi	Igloi	2015	Interaction Between Hippocampus and Cerebellum Crus I in Sequence-Based but not Place-Based Navigation	Cerebral cortex (New York, N.Y. : 1991)	1	2	24	-84	-39	8.06226	Motor (Virtual reality)	Motor		Maze	Goal-directed searching	Sequence based search > control		17	17	24.3
Both parietal lobes are involved in drawing: a functional MRI study and implications for constructional apraxia.		13	Makuuchi M, Kaminaga T, Sugishita M	Makuuchi	Makuuchi	2003	Both parietal lobes are involved in drawing: a functional MRI study and implications for constructional apraxia	Brain research. Cognitive brain research	1	3	22	-72	-44	6	Visual (Pictures)	Motor		Objects	Drawing contour	Drawing & naming > Naming	No	17	17	23.7
Challenge to Promote Change: The Neural Basis of the Contextual Interference Effect in Young and Older Adults.		80	Pauwels L, Chalavi S, Gooijers J, Maes C, Albouy G, Sunaert S, Swinnen SP	Pauwels	Pauwels (Older adults)	2018	Challenge to Promote Change: The Neural Basis of the Contextual Interference Effect in Young and Older Adults	The Journal of neuroscience : the official journal of the Society for Neuroscience	1	5	24	-78	-40	2	Motor	Motor		Bimanual visuomotor tracking task	Tracking	Random > Blocked learning over days	Yes	28	16	66.5
Cerebellar degeneration affects cortico-cortical connectivity in motor learning networks.		72	Tzvi E, Zimmermann C, Bey R, Munte TF, Nitschke M, Kramer UM	Tzvi	Tzvi (Healthy)	2017	Cerebellar degeneration affects cortico-cortical connectivity in motor learning networks	NeuroImage. Clinical	1	4	20	-76	-42	4.47214	Motor / Visual (Shapes)	Motor		Coloured shapes	Serial reaction time task (implicit)	Later > First session		14	4	52
A rapid sound-action association effect in human insular cortex.		24	Mutschler I, Schulze-Bonhage A, Glauche V, Demandt E, Speck O, Ball T	Mutschler	Mutschler	2007	A Rapid Sound-Action Association Effect in Human Insular Cortex	PloS one	1	3	24	-81	-42	5.38516	Auditory	Music		Melodies (Piano)	Playing on piano	Number of trials needed to learn melody	Yes	10	5	27.1
Functional neuroanatomy of deductive inference: a language-independent distributed network.		4	Monti MM, Osherson DN, Martinez MJ, Parsons LM	Monti	Monti (Exp. 1)	2007	Functional neuroanatomy of deductive inference: A language-independent distributed network	NeuroImage	2!	3	26	-74	-40	2.82843	Verbal	Cognitive		Shapes & non-words	Deductive reasoning	Complex > Simple deductions	No	10	10	---
																						23.0208	12.2292	28.2278
															EXCLUDED
Vasopressin modulates neural responses related to emotional stimuli in the right amygdala.		50	Brunnlieb C, Munte TF, Tempelmann C, Heldmann M	Brunnlieb	Brunnlieb	2013	Vasopressin modulates neural responses related to emotional stimuli in the right amygdala	Brain research	1					89.174	Connectivity
The functional anatomy of inspection time: an event-related fMRI study.		15	Deary IJ, Simonotto E, Meyer M, Marshall A, Marshall I, Goddard N, Wardlaw JM	Deary	Deary	2004	The functional anatomy of inspection time: an event-related fMRI study	NeuroImage	1	4	24	-78	-40	2	Connectivity
Dynamic modulation of amygdala-hippocampal connectivity by emotional arousal.	XXX	60	Fastenrath M, Coynel D, Spalek K, Milnik A, Gschwind L, Roozendaal B, Papassotiropoulos A, de Quervain DJ	Fastenrath	Fastenrath	2014	Dynamic Modulation of Amygdala–Hippocampal Connectivity by Emotional Arousal	The Journal of neuroscience : the official journal of the Society for Neuroscience	1					89.174	Connectivity
The persuasion network is modulated by drug-use risk and predicts anti-drug message effectiveness.		11	Huskey R, Mangus JM, Turner BO, Weber R	Huskey	Huskey	2017	The persuasion network is modulated by drug-use risk and predicts anti-drug message effectiveness	Social cognitive and affective neuroscience	2!	4	24	-74	-42	2.82843	Connectivity
Lateralization in intrinsic functional connectivity of the temporoparietal junction with salience- and attention-related brain networks.		8	Kucyi A, Hodaie M, Davis KD	Kucyi	Kucyi	2012	Lateralization in intrinsic functional connectivity of the temporoparietal junction with salience- and attention-related brain networks	Journal of neurophysiology	2=	4	28	-76	-36	5.65685	Connectivity
Functional connectivity between the cerebrum and cerebellum in social cognition: A multi-study analysis.		1	Van Overwalle F, Marien P	Van Overwalle	Van Overwalle		Functional connectivity between the cerebrum and cerebellum in social cognition: A multi-study analysis	NeuroImage	14					89.174	Connectivity
High Frequency Migraine Is Associated with Lower Acute Pain Sensitivity and Abnormal Insula Activity Related to Migraine Pain Intensity, Attack Frequency, and Pain Catastrophizing.		71	Mathur VA, Moayedi M, Keaser ML, Khan SA, Hubbard CS, Goyal M, Seminowicz DA	Mathur	Mathur	2016	High Frequency Migraine Is Associated with Lower Acute Pain Sensitivity and Abnormal Insula Activity Related to Migraine Pain Intensity, Attack Frequency, and Pain Catastrophizing	Frontiers in human neuroscience	1	4	23	-74	-39	2.44949	Connectivity
Interaction of COMT val158met and externalizing behavior: relation to prefrontal brain activity and behavioral performance.		45	Shehzad Z, DeYoung CG, Kang Y, Grigorenko EL, Gray JR	Shehzad	Shehzad	2012	Interaction of COMT val158met and externalizing behavior: Relation to prefrontal brain activity and behavioral performance.	NeuroImage	1	3	24	-80	-36	5.65685	Genetic interaction
Neural correlates of motor dysfunction in children with traumatic brain injury: exploration of compensatory recruitment patterns.		32	Caeyenberghs K, Wenderoth N, Smits-Engelsman BC, Sunaert S, Swinnen SP	Caeyenberghs	Caeyenberghs	2009	Neural correlates of motor dysfunction in children with traumatic brain injury: exploration of compensatory recruitment patterns	Brain : a journal of neurology	1					89.174	Patients
Influence of X chromosome and hormones on human brain development: a magnetic resonance imaging and proton magnetic resonance spectroscopy study of Turner syndrome.		20	Cutter WJ, Daly EM, Robertson DM, Chitnis XA, van Amelsvoort TA, Simmons A, Ng VW, Williams BS, Shaw P, Conway GS, Skuse DH, Collier DA, Craig M, Murphy DG	Cutter	Cutter	2006	Influence of X Chromosome and Hormones on Human Brain Development: A Magnetic Resonance Imaging and Proton Magnetic Resonance Spectroscopy Study of Turner Syndrome	Biological psychiatry	1					89.174	Patients
Altered cognition-related brain activity and interactions with acute pain in migraine.		66	Mathur VA, Khan SA, Keaser ML, Hubbard CS, Goyal M, Seminowicz DA	Mathur	Mathur	2015	Altered cognition-related brain activity and interactions with acute pain in migraine	NeuroImage. Clinical	1	1	24	-80	-40	4	Patients
fMRI responses to words repeated in a congruous semantic context are abnormal in mild Alzheimer's disease.	XXX	33	Olichney JM, Taylor JR, Chan S, Yang JC, Stringfellow A, Hillert DG, Simmons AL, Salmon DP, Iragui-Madoz V, Kutas M	Olichney	Olichney	2010	fMRI responses to words repeated in a congruous semantic context are abnormal in mild Alzheimer’s disease	Neuropsychologia	1	3B	28.9111	-75.5681	-37.9419	5.3424	Patients
A Functional Magnetic Resonance Imaging Study to Investigate the Utility of a Picture Imagination Task in Investigating Neural Responses in Patients with Chronic Musculoskeletal Pain to Daily Physical	XXX	69	Taylor AM, Harris AD, Varnava A, Phillips R, Taylor JO, Hughes O, Wilkes AR, Hall JE, Wise RG	Taylor	Taylor	2015	A Functional Magnetic Resonance Imaging Study to Investigate the Utility of a Picture Imagination Task in Investigating Neural Responses in Patients with Chronic Musculoskeletal Pain to Daily Physical Activity Photographs	PloS one	1	5	22	-76	-38	2.82843	Patients
Alterations of the amplitude of low-frequency fluctuations in anxiety in Parkinson's disease.	XXX	73	Wang X, Li J, Wang M, Yuan Y, Zhu L, Shen Y, Zhang H, Zhang K	Wang	Wang	2018	Alterations of the amplitude of low-frequency fluctuations in anxiety in Parkinson’s disease	Neuroscience letters	1	10	21	-72	-42	5.38516	Patients
Dissociation in borderline personality disorder: Disturbed cognitive and emotional inhibition and its neural correlates.		67	Winter D, Krause-Utz A, Lis S, Chiu CD, Lanius RA, Schriner F, Bohus M, Schmahl C	Winter	Winter	2015	Dissociation in borderline personality disorder: Disturbed cognitive and emotional inhibition and its neural correlates	Psychiatry research	1	4	24	-76	-35	5	Patients
Altered default network resting-state functional connectivity in adolescents with Internet gaming addiction.		52	Ding WN, Sun JH, Sun YW, Zhou Y, Li L, Xu JR, Du YS	Ding	Ding	2013	Altered Default Network Resting-State Functional Connectivity in Adolescents with Internet Gaming Addiction	PloS one	1					89.174	Resting state
Transfer of learning relates to intrinsic connectivity between hippocampus, ventromedial prefrontal cortex, and large-scale networks.		55	Gerraty RT, Davidow JY, Wimmer GE, Kahn I, Shohamy D	Gerraty	Gerraty	2014	Transfer of Learning Relates to Intrinsic Connectivity between Hippocampus, Ventromedial Prefrontal Cortex, and Large-Scale Networks	The Journal of neuroscience : the official journal of the Society for Neuroscience	1	1	26	-78	-36	4.89898	Resting state
Goal-congruent default network activity facilitates cognitive control.		58	Spreng RN, DuPre E, Selarka D, Garcia J, Gojkovic S, Mildner J, Luh WM, Turner GR	Spreng	Spreng	2014	Goal-Congruent Default Network Activity Facilitates Cognitive Control	The Journal of neuroscience : the official journal of the Society for Neuroscience	1	1	26	-76	-44	4.47214	Rest control condition shows more activation
Voxel-based study of structural changes in first-episode patients with bipolar disorder.		22	Adler CM, DelBello MP, Jarvis K, Levine A, Adams J, Strakowski SM	Adler	Adler	2007	Voxel-Based Study of Structural Changes in First-Episode Patients with Bipolar Disorder	Biological psychiatry	1	3	25	-79	-36	5.09902	Volume
Longitudinal changes in grey and white matter during adolescence.		31	Giorgio A, Watkins KE, Chadwick M, James S, Winmill L, Douaud G, De Stefano N, Matthews PM, Smith SM, Johansen-Berg H, James AC	Giorgio	Giorgio	2010	Longitudinal changes in grey and white matter during adolescence	NeuroImage	1	1	20	-76	-40	4	Volume
Reduced fronto-temporal connectivity is associated with frontal gray matter density reduction and neuropsychological deficit in schizophrenia.		25	Spoletini I, Cherubini A, Di Paola M, Banfi G, Rusch N, Martinotti G, Bria P, Rubino IA, Siracusano A, Caltagirone C, Spalletta G	Spoletini	Spoletini	2009	Reduced fronto-temporal connectivity is associated with frontal gray matter density reduction and neuropsychological deficit in schizophrenia	Schizophrenia research	1	4	28	-80	-38	6	Volume
Familiarity modulates the functional relationship between theory of mind and autobiographical memory.		46	Rabin JS, Rosenbaum RS	Rabin	Rabin	2012	Familiarity modulates the functional relationship between theory of mind and autobiographical memory.	NeuroImage	1	1	24	-68	-40	8	Incorrect coordinates
Attention and emotion: does rating emotion alter neural responses to amusing and sad films?		23	Hutcherson CA, Goldin PR, Ochsner KN, Gabrieli JD, Barrett LF, Gross JJ	Hutcherson	Hutcherson	2005	Attention and emotion: Does rating emotion alter neural responses to amusing and sad films?	NeuroImage	1	3	22.3718	-79.301	-43.0641	4.78916	Talairach coordinates						No
Lying about facial recognition: an fMRI study.		27	Bhatt S, Mbwana J, Adeyemo A, Sawyer A, Hailu A, Vanmeter J	Bhatt	Bhatt	2009	Lying about facial recognition: An fMRI study	Brain and cognition	1	3	24	-72	-38	4.47214	Talairach coordinates						No
Robust inter-subject audiovisual decoding in functional magnetic resonance imaging using high-dimensional regression.		78	Raz G, Svanera M, Singer N, Gilam G, Cohen MB, Lin T, Admon R, Gonen T, Thaler A, Granot RY, Goebel R, Benini S, Valente G	Raz	Raz	2017	Robust inter-subject audiovisual decoding in functional magnetic resonance imaging using high-dimensional regression	NeuroImage	1	3	20.2568	-80.0606	-39.5912	5.53778	Talairach coordinates
fMRI differences in encoding and retrieval of pictures due to encoding strategy in the elderly.		16	Mandzia JL, Black SE, McAndrews MP, Grady C, Graham S	Mandzia	Mandzia	2004	fMRI Differences in Encoding and Retrieval of Pictures Due to Encoding Strategy in the Elderly	Human brain mapping	1	2	25.6382	-74.7237	-40.2109	2.08733	Talairach coordinates						No
The role of chunk tightness and chunk familiarity in problem solving: evidence from ERPs and fMRI.		7	Wu L, Knoblich G, Luo J	Wu	Wu	2012?	The role of chunk tightness and chunk familiarity in problem solving: evidence from ERPs and fMRI	Human brain mapping	2!	2	24	-72	-37	5	Talairach coordinates
Large-scale brain networks emerge from dynamic processing of musical timbre, key and rhythm.		6	Alluri V, Toiviainen P, Jaaskelainen IP, Glerean E, Sams M, Brattico E	Alluri	Alluri	2012	Large-scale brain networks emerge from dynamic processing of musical timbre, key and rhythm	NeuroImage	2=	3	26	-78	-36	4.89898	Talairach coordinates						Yes
Itch induced by a novel method leads to limbic deactivations a functional MRI study.		28	Herde L, Forster C, Strupf M, Handwerker HO	Herde	Herde	2007	Itch induced by a novel method leads to limbic deactivations a functional MRI study	Journal of neurophysiology	1	1	27.8569	-78.6588	-36.4976	5.8491	Talairach coordinates						No
Neural correlates of painful genital touch in women with vulvar vestibulitis syndrome.		17	Pukall CF, Strigo IA, Binik YM, Amsel R, Khalife S, Bushnell MC	Pukall	Pukall	2005	Neural correlates of painful genital touch in women with vulvar vestibulitis syndrome	Pain	1	2	22.3693	-74.9429	-42.3747	3.06853	Talairach coordinates						No
An fMRI study of the functional mechanisms of Stroop/reverse-Stroop effects.		62	Song Y, Hakoda Y	Song	Song	2015?	An fMRI study of the functional mechanisms of Stroop/reverse-Stroop effects	Behavioural brain research	1	3	24	-78	-39	2.23607	Talairach coordinates
Word and position interference in stroop tasks: a behavioral and fMRI study.		36	Zoccatelli G, Beltramello A, Alessandrini F, Pizzini FB, Tassinari G	Zoccatelli	Zoccatelli	2010	Word and position interference in stroop tasks: a behavioral and fMRI study	Experimental brain research	1	2	26.7807	-79.7262	-36.3737	5.89634	Talairach coordinates
Activation in a frontoparietal cortical network underlies individual differences in the performance of an embedded figures task.		44	Walter E, Dassonville P	Walter	Walter	2011	Activation in a Frontoparietal Cortical Network Underlies Individual Differences in the Performance of an Embedded Figures Task	PloS one	1	2	24.5922	-79.9415	-38.5562	4.23918	Talairach coordinates

## Sheet: -24 -76 -40 (6mm)
Studies within ROI -24 -76 -40: Coordinates, stimulus modality, task categories, mentalizing content, stimulus material, instructions, contrasts and sample.
Neurosynth Link		Number	Authors	Authors	Authors	Year	Title	Journal	Peaks	Table	x	y	z	mm	Stimulus Modality	Main Category	Mental Content	Stimuli of Main Condition	Task or Instruction of Main Condition	Contrast (>) or Regression	Sample Size	Males	Mean Age
Neural correlates and network connectivity underlying narrative production and comprehension: A combined fMRI and PET study.		48	AbdulSabur NY, Xu Y, Liu S, Chow HM, Baxter M, Carson J, Braun AR	AbdulSabur	AbdulSabur	2014	Neural correlates and network connectivity underlying narrative production and comprehension: A combined fMRI and PET study	Cortex	1	1	-21	-76	-39	3.16228	Verbal & Visual (Pictures)	Mentalizing	Social Meaning	Human actions (Hmethod = 100%)	Comprehending or Retelling	Narrative comprehension > Rhyme comprehension	18	7	26
Beyond superior temporal cortex: intersubject correlations in narrative speech comprehension		7	Wilson SM, Molnar-Szakacs I, Iacoboni M	Wilson	Wilson	2008	Beyond superior temporal cortex: intersubject correlations in narrative speech comprehension	Cerebral Cortex	2	1	-22	-76	-36	4.47214	Auditory	Mentalizing	Social Meaning	Human actions	Passively listening	Comprehension > Rest	12	3	24.2
Language in context: emergent features of word, sentence, and narrative comprehension		3	Xu J, Kemeny S, Park G, Frattali C, Braun A	Xu	Xu	2005	Language in context: emergent features of word, sentence, and narrative comprehension	NeuroImage	3	1	-24	-80	-42	4.47214	Verbal	Mentalizing	Social Meaning	Human-like actions (fables; H = 100%)	Passively reading	Narrative > Letter string control	22	22	34
The modular neuroarchitecture of social judgments on faces		34	Bzdok D, Langner R, Hoffstaedter F, Turetsky BI, Zilles K, Eickhoff SB	Bzdok	Bzdok	2012	The modular neuroarchitecture of social judgments on faces	Cerebral cortex	1	2	-27	-81	-39	5.91608	Visual (Pictures)	Mentalizing	Emotion Attributions	Facial emotional expressions	Trustworthy / Attractive judgments	Trustworthiness & Attractiveness > Age	44	24	32.8
Brain networks subserving the evaluation of static and dynamic facial expressions.		41	Johnston P, Mayes A, Hughes M, Young AW	Johnston	Johnston	2013	Brain networks subserving the evaluation of static and dynamic facial expressions.	Cortex	1	2	-28	-72	-42	6	Visual (Pictures / Video)	Mentalizing	Emotion Attributions	Facial emotional expressions	Categorizing emotions	Categorizing emotion > Gender	28	15	23.93
Ongoing neural development of affective theory of mind in adolescence.		45	Vetter NC, Weigelt S, Dohnel K, Smolka MN, Kliegel M	Vetter	Vetter	2014	Ongoing neural development of affective theory of mind in adolescence	Social cognitive and affective neuroscience	1	3	-20	-76	-38	4.47214	Visual (Videos)	Mentalizing	Emotion Attributions	Facial emotional expressions	Judging mental state	Mental state > Physical appearance	36	0	17.47	Adolescents[12-14], adults[19-25]
Neural disruption to theory of mind predicts daily social functioning in individuals at familial high-risk for schizophrenia.		49	Dodell-Feder D, Delisi LE, Hooker CI	Dodell-Feder	Dodell-Feder	2014	Neural disruption to theory of mind predicts daily social functioning in individuals at familial high-risk for schizophrenia.	Social cognitive and affective neuroscience	1	3	-20	-76	-36	5.65685	Verbal	Mentalizing	Emotion Attributions	Human description (thought/emotion/appearance)	Answering comprehension questions	Describing other's Emotion > Physical appearance	18	4	26.2
Embodied comprehension of stories: interactions between language regions and modality-specific neural systems.		50	Chow HM, Mar RA, Xu Y, Liu S, Wagage S, Braun AR	Chow	Chow	2014	Embodied comprehension of stories: interactions between language regions and modality-specific neural systems	Journal of cognitive neuroscience	1	5	-24	-78	-36	4.47214	Auditory	Mentalizing	Emotion Attributions	Human actions / emotions / perceptions (Hexamples = 100%)	Answering comprehension questions	Other's Emotion > Action & perception	24	13	25.5
Neural Correlates of Animacy Attribution Include Neocerebellum in Healthy Adults.		53	Jack A, Pelphrey KA	Jack	Jack	2015	Neural Correlates of Animacy Attribution Include Neocerebellum in Healthy Adults	Cerebral cortex	1	2	-24	-70	-40	6	Visual (Animations)	Mentalizing	Social Animations	Shape motion (goal-directed & social)	Passively watching	Goal-directed > Random motion	34	7	25.73
Social representations and contextual adjustments as two distinct components of the Theory of Mind brain network: Evidence from the REMICS task.		12	Lavoie MA, Vistoli D, Sutliff S, Jackson PL, Achim AM	Lavoie	Lavoie	2016	Social representations and contextual adjustments as two distinct components of the Theory of Mind brain network: Evidence from the REMICS task	Cortex	1	3	-22	-78	-36	4.89898	Verbal (Sentences)	Mentalizing	Goals	Human actions (Hexamples = 100%) & Physical	Judging intentions & physical causality	Human social action > Physical scenarios	19	16	28.84
Common brain regions with distinct patterns of neural responses during mentalizing about groups and individuals		8	Contreras JM, Schirmer J, Banaji MR, Mitchell JP	Contreras	Contreras (Exp. 2)	2013	Common brain regions with distinct patterns of neural responses during mentalizing about groups and individuals	Journal of cognitive neuroscience	2	4	-24	-77	-38	2.23607	Visual (Pictures)	Mentalizing	Beliefs	Human actions	Answering reasoning questions	Belief > Physical (photos)	13	8	19.9
The special case of self-perspective inhibition in mental, but not non-mental, representation.		58	Hartwright CE, Apperly IA, Hansen PC	Hartwright	Hartwright	2015	The special case of self-perspective inhibition in mental, but not non-mental, representation	Neuropsychologia	1	2	-28	-80	-40	5.65685	Verbal	Mentalizing	Beliefs	Human actions	Answering belief questions	Belief > Physical (photos)	21	9	22
Dissecting the social brain: Introducing the EmpaToM to reveal distinct neural networks and brain-behavior relations for empathy and Theory of Mind.		59	Kanske P, Bockler A, Trautwein FM, Singer T	Kanske	Kanske (Exp. 1a)	2015	Dissecting the social brain: Introducing the EmpaToM to reveal distinct neural networks and brain-behavior relations for empathy and Theory of Mind.	NeuroImage	1	1	-21	-75	-39	3.31662	Visual (Videos)	Mentalizing	Beliefs	Human actions	Answering reasoning questions	Belief > Factual	25	9	32.6
Higher order intentionality tasks are cognitively more demanding.		17	Lewis PA, Birch A, Hall A, Dunbar RIM	Lewis	Lewis (Exp. 2)	2017	Higher order intentionality tasks are cognitively more demanding	Social cognitive and affective neuroscience	1	1	-22	-74	-42	3.4641	Verbal	Mentalizing	Beliefs	Human actions	Answering belief questions	Belief > Facts	17	8	22
Distributed value representation in the medial prefrontal cortex during intertemporal choices.		52	Wang Q, Luo S, Monterosso J, Zhang J, Fang X, Dong Q, Xue G	Wang	Wang	2014	Distributed value representation in the medial prefrontal cortex during intertemporal choices	The Journal of neuroscience	1	1	-22	-80	-38	4.89898	Visual	Mentalizing	Dilemmas	Self-decision: Immediate and delayed rewards	Deciding for immediate-delayed reward	Relative value of reward	28	19	22.07
Neural and Genetic Correlates of the Social Sharing of Happiness.		18	Matsunaga M, Kawamichi H, Umemura T, Hori R, Shibata E, Kobayashi F, Suzuki K, Ishii K, Ohtsubo Y, Noguchi Y, Ochi M, Yamasue H, Ohira H	Matsunaga	Matsunaga	2017	Neural and Genetic Correlates of the Social Sharing of Happiness	Frontiers in neuroscience	1	2	-24	-78	-38	2.82843	Verbal & Visual (Pictures)	Mentalizing	Imaginations	Human actions	Rating happiness	With friend > Alone	50	50	20.8
Age differences in default and reward networks during processing of personally relevant information.		38	Grady CL, Grigg O, Ng C	Grady	Grady	2012	Age differences in default and reward networks during processing of personally relevant information.	Neuropsychologia	1	3	-24	-80	-36	5.65685	Verbal	Mentalizing	Traits	Trait adjectives	Rating self / other person	Self & Other > Vowel & Motor control	36	16	47.4
Compassion-based emotion regulation up-regulates experienced positive affect and associated neural networks		9	Engen HG, Singer T	Engen	Engen	2015	Compassion-based emotion regulation up-regulates experienced positive affect and associated neural networks	Social cognitive and affective neuroscience	2	2	-20	-78	-37	5.38516	Visual (Videos)	Emotional		Human actions	Rating own emotions	Emotion regulation: Reappraisal > Compassion	15	10	56.1
Transient and sustained BOLD signal time courses affect the detection of emotion-related brain activation in fMRI.		55	Paret C, Kluetsch R, Ruf M, Demirakca T, Kalisch R, Schmahl C, Ende G	Paret	Paret	2014	Transient and sustained BOLD signal time courses affect the detection of emotion-related brain activation in fMRI.	NeuroImage	1	2	-21	-76	-41	3.16228	Visual (Pictures)	Emotional		Human actions (aversive; Hmethod > 100%)	Rating own aversive tension	Aversive > Neutral	20	0	26.6
An fMRI investigation of the effects of culture on evaluations of stigmatized individuals.		60	Krendl AC	#VALUE!	Krendl	2016	An fMRI investigation of the effects of culture on evaluations of stigmatized individuals	NeuroImage	1	5	-27	-75	-36	5.09902	Viusal (Pictures)	Emotional		Humans	Rating own (dis)liking	Participant group x Target culture > Baseline control	34	16	21.35
Neural representation and clinically relevant moderators of individualised self-criticism in healthy subjects.		47	Doerig N, Schlumpf Y, Spinelli S, Spati J, Brakowski J, Quednow BB, Seifritz E, Grosse Holtforth M	Doerig	Doerig	2014	Neural representation and clinically relevant moderators of individualised self-criticism in healthy subjects	Social cognitive and affective neuroscience	1	2	-28	-74	-38	4.89898	Verbal	Emotional		Humans & mental characteristics (Hmethod > 80%)	Passively reading adjectives	Self-critical > Neutral	20	5	30
Dynamic modulation of amygdala-hippocampal connectivity by emotional arousal.		56	Fastenrath M, Coynel D, Spalek K, Milnik A, Gschwind L, Roozendaal B, Papassotiropoulos A, de Quervain DJ	Fastenrath	Fastenrath	2014	Dynamic modulation of amygdala-hippocampal connectivity by emotional arousal	The Journal of neuroscience	1	2	-24.75	-79.75	-36	5.53399	Viusal (Pictures)	Emotional		Pictures (emotional & neutral)	Rating own emotions	Emotional & Neutral > Scrambled pictures	586	222	23.37
The importance of encoding-related neural dynamics in the prediction of inter-individual differences in verbal working memory performance.		46	Majerus S, Salmon E, Attout L	Majerus	Majerus	2013	The Importance of Encoding-Related Neural Dynamics in the Prediction of Inter-Individual Differences in Verbal Working Memory Performance	PloS one	1	2	-24	-70	-40	6	Verbal	Emotional		Words (emotional = 50%)	Memorizing words	Neutral words > Unexpected neutral-emotional words	21	8	23.71
Pain facilitation brain regions activated by nalbuphine are revealed by pharmacological fMRI.		42	Gear R, Becerra L, Upadhyay J, Bishop J, Wallin D, Pendse G, Levine J, Borsook D	Gear	Gear	2013	Pain facilitation brain regions activated by nalbuphine are revealed by pharmacological fMRI.	PloS one	1	3	-26	-78	-40	2.82843	Somatosensory	Emotional		Pain analgesia by Nalbuphine infusion (With Saline or Naloxone)	Rating own hedonic emotions	Low (Saline) > Profound (Naloxone) pain analgesia	13	13	24
Cerebral representations of space and time.		25	Beudel M, Renken R, Leenders KL, de Jong BM	Beudel	Beudel	2009	Cerebral representations of space and time	NeuroImage	1	1	-26	-80	-38	4.89898	Visual (Animations)	Motion Perception		Ball movements	Speed judgments	Speed > Place at stop	18	9	27
Do you hear what I hear? Neural correlates of thought disorder during listening to speech in schizophrenia.		21	Weinstein S, Werker JF, Vouloumanos A, Woodward TS, Ngan ET	Weinstein	Weinstein (Healthy)	2006	Do you hear what I hear? Neural correlates of thought disorder during listening to speech in schizophrenia.	Schizophrenia research	1	2	-20	-76	-44	5.65685	Auditory	Cognitive		Factual information about physical world	Passively listening	Listerning to English > Baseline control	11	7	34
Parallel Engagement of Regions Associated with Encoding and Later Retrieval Forms Durable Memories.		13	Wagner IC, van Buuren M, Bovy L, Fernandez G	Wagner	Wagner	2016	Parallel Engagement of Regions Associated with Encoding and Later Retrieval Forms Durable Memories.	The Journal of Neuroscience	1	4	-27	-78	-39	3.74166	Viusal (Pictures)	Cognitive (Memory)		Pictures (Hmethod = 0%)	Memorizing picture-location links	Weak > Forgotten memory	34	11	23
Functional dissociation of attentional selection within PFC: response and non-response related aspects of attentional selection as ascertained by fMRI.		22	Liu X, Banich MT, Jacobson BL, Tanabe JL	Liu	Liu	2006	Functional dissociation of attentional selection within PFC: response and non-response related aspects of attentional selection as ascertained by fMRI	Cerebral cortex	1	2	-22	-80	-38	4.89898	Visual	Cognitive (Executive)		Stroop task	Responsing to word ink color	One-word > Four-word Stroop task	14	6	32
Sources of top-down control in visual search.		29	Weidner R, Krummenacher J, Reimann B, Muller HJ, Fink GR	Weidner	Weidner	2009	Sources of top-down control in visual search	Journal of cognitive neuroscience	1	1	-26	-76	-44	4.47214	Visual	Cognitive (Executive)		Valid or invalid cues for color or orientation	Stimulus reorientation	Invalid > Valid cues	13	9	24
Probabilistic atlases for face and biological motion perception: an analysis of their reliability and overlap.		40	Engell AD, McCarthy G	Engell	Engell	2013	Probabilistic atlases for face and biological motion perception: an analysis of their reliability and overlap.	NeuroImage	1	1	-20	-76	-40	4	Visual (Pictures)	Visual		Pictures (faces & scenes)	Passively watching	Face > Scene	124	58	23
																					45.6	20.1333	27.319
															EXCLUDED
The Simpson's paradox and fMRI: Similarities and differences between functional connectivity measures derived from within-subject and across-subject correlations.		11	Roberts RP, Hach S, Tippett LJ, Addis DR	Roberts	Roberts	2016	The Simpson's paradox and fMRI: Similarities and differences between functional connectivity measures derived from within-subject and across-subject correlations.	NeuroImage	1	3	-28	-80	-40	5.65685	Connectivity
Whole brain functional connectivity in the early blind.		26	Liu Y, Yu C, Liang M, Li J, Tian L, Zhou Y, Qin W, Li K, Jiang T	Liu	Liu	2007	Whole brain functional connectivity in the early blind	Brain	1	2	-28	-73	-38	5.38516	Connectivity of blinds and controls
Top-down Modulation of Neural Activity in Anticipatory Visual Attention: Control Mechanisms Revealed by Simultaneous EEG-fMRI.		57	Liu Y, Bengson J, Huang H, Mangun GR, Ding M	Liu	Liu	2014	Top-down Modulation of Neural Activity in Anticipatory Visual Attention: Control Mechanisms Revealed by Simultaneous EEG-fMRI	Cerebral cortex	1	2	-21	-75	-42	3.74166	fMRI coupling with EEG
Eyeblink-related areas in human cerebellum as shown by fMRI		2	Dimitrova A, Weber J, Maschke M, Elles HG, Kolb FP, Forsting M, Diener HC, Timmann D	Dimitrova	Dimitrova	2002	Eyeblink-related areas in human cerebellum as shown by fMRI	Human brain mapping	3	1	-22	-78	-40	2.82843	Individual participants (Not group-level)
Hemispheric differences in hemodynamics elicited by auditory oddball stimuli		1	Stevens MC, Calhoun VD, Kiehl KA	Stevens	Stevens	2005	Hemispheric differences in hemodynamics elicited by auditory oddball stimuli	NeuroImage	5	1	-24	-72	-36	5.65685	No contrast with control (L > R hemisphere)
Social anhedonia is associated with neural abnormalities during face emotion processing.		36	Germine LT, Garrido L, Bruce L, Hooker C	Germine	Germine	2011	Social anhedonia is associated with neural abnormalities during face emotion processing.	NeuroImage	1	2	-26	-76	-38	2.82843	Partients (Social Anhedonia)
Functional and dysfunctional brain circuits underlying emotional processing of music in autism spectrum disorders.		33	Caria A, Venuti P, de Falco S	Caria	Caria	2011	Functional and dysfunctional brain circuits underlying emotional processing of music in autism spectrum disorders.	Cerebral cortex	1	1	-27	-72	-39	5.09902	Patients
Functional MRI of Human Eyeblink Classical Conditioning in Children with Fetal Alcohol Spectrum Disorders.		16	Cheng DT, Meintjes EM, Stanton ME, Dodge NC, Pienaar M, Warton CMR, Desmond JE, Molteno CD, Peterson BS, Jacobson JL, Jacobson SW	Cheng	Cheng	2016	Functional MRI of Human Eyeblink Classical Conditioning in Children with Fetal Alcohol Spectrum Disorders.	Cerebral cortex	1						Patients
Distinct critical cerebellar subregions for components of verbal working memory.		37	Cooper FE, Grube M, Von Kriegstein K, Kumar S, English P, Kelly TP, Chinnery PF, Griffiths TD	Cooper	Cooper	2012	Distinct critical cerebellar subregions for components of verbal working memory.	Neuropsychologia	1	4	-29	-76	-40	5	Patients
Comparison of eyeblink conditioning in patients with superior and posterior inferior cerebellar lesions		6	Gerwig M, Dimitrova A, Kolb FP, Maschke M, Brol B, Kunnel A, Boring D, Thilmann AF, Forsting M, Diener HC, Timmann D	Gerwig	Gerwig	2003	Comparison of eyeblink conditioning in patients with superior and posterior inferior cerebellar lesions	Brain	2						Patients
Sex differences in orbitofrontal connectivity in male and female veterans with TBI		10	McGlade E, Rogowska J, Yurgelun-Todd D	McGlade	McGlade	2015	Sex differences in orbitofrontal connectivity in male and female veterans with TBI	Brain imaging and behavior	2	4	-24	-78	-39	2.23607	Patients
Neural correlates of abnormal sensory discrimination in laryngeal dystonia.		62	Termsarasab P, Ramdhani RA, Battistella G, Rubien-Thomas E, Choy M, Farwell IM, Velickovic M, Blitzer A, Frucht SJ, Reilly RB, Hutchinson M, Ozelius LJ, Simonyan K	Termsarasab	Termsarasab	2016	Neural correlates of abnormal sensory discrimination in laryngeal dystonia	NeuroImage. Clinical	1	3	-23	-77	-36	4.24264	Patients
Strategies for tonal and atonal musical interpretation in blind and normally sighted children: an fMRI study		5	Guerrero Arenas C, Hidalgo Tobon SS, Dies Suarez P, Barragan Perez E, Castro Sierra E, Garcia J, de Celis Alonso B	Guerrero Arenas	Guerrero Arenas	2016	Strategies for tonal and atonal musical interpretation in blind and normally sighted children: an fMRI study	Brain and behavior	2	1	-22	-78	-41	3	Patients (Blind)
CNS activation and regional connectivity during pantomime observation: no engagement of the mirror neuron system for deaf signers.		27	Emmorey K, Xu J, Gannon P, Goldin-Meadow S, Braun A	Emmorey	Emmorey	2010	CNS activation and regional connectivity during pantomime observation: no engagement of the mirror neuron system for deaf signers.	NeuroImage	1	1	-21	-78	-39	3.74166	Patients (Deaf)
A Functional Magnetic Resonance Imaging Study to Investigate the Utility of a Picture Imagination Task in Investigating Neural Responses in Patients with Chronic Musculoskeletal Pain to Daily Physical		61	Taylor AM, Harris AD, Varnava A, Phillips R, Taylor JO, Hughes O, Wilkes AR, Hall JE, Wise RG	Taylor	Taylor	2015	A Functional Magnetic Resonance Imaging Study to Investigate the Utility of a Picture Imagination Task in Investigating Neural Responses in Patients with Chronic Musculoskeletal Pain to Daily Physical	PloS one	1	5	-22	-74	-44	4.89898	Patients
Aberrant whole-brain functional connectivity and intelligence structure in children with primary nocturnal enuresis.		35	Yu B, Sun H, Ma H, Peng M, Kong F, Meng F, Liu N, Guo Q	Yu	Yu	2013	Aberrant whole-brain functional connectivity and intelligence structure in children with primary nocturnal enuresis.	PloS one	1	1	-28	-73	-38	5.38516	Patients
Mentalizing in male schizophrenia patients is compromised by virtue of dysfunctional connectivity between task-positive and task-negative networks.		39	Das P, Calhoun V, Malhi GS	Das	Das	2012	Mentalizing in male schizophrenia patients is compromised by virtue of dysfunctional connectivity between task-positive and task-negative networks.	Schizophrenia research	1	1	-21	-76	-35	5.83095	Patients
To modulate or not to modulate: differing results in uniquely shaped Williams syndrome brains.		23	Eckert MA, Tenforde A, Galaburda AM, Bellugi U, Korenberg JR, Mills D, Reiss AL	Eckert	Eckert	2006	To modulate or not to modulate: differing results in uniquely shaped Williams syndrome brains	NeuroImage	1	1	-20	-76	-38	4.47214	Patients
Dissociable Functional Networks of the Human Dentate Nucleus.		43	Bernard JA, Peltier SJ, Benson BL, Wiggins JL, Jaeggi SM, Buschkuehl M, Jonides J, Monk CS, Seidler RD	Bernard	Bernard	2014	Dissociable Functional Networks of the Human Dentate Nucleus	Cerebral cortex	1	3	-18	-83	-43	9.69536	Resting state
Disrupted cortico-cerebellar connectivity in older adults.		44	Bernard JA, Peltier SJ, Wiggins JL, Jaeggi SM, Buschkuehl M, Fling BW, Kwak Y, Jonides J, Monk CS, Seidler RD	Bernard	Bernard	2013	Disrupted cortico-cerebellar connectivity in older adults	NeuroImage	1	3	-22	-76	-38	2.82843	Resting state
Transfer of learning relates to intrinsic connectivity between hippocampus, ventromedial prefrontal cortex, and large-scale networks		51	Gerraty RT, Davidow JY, Wimmer GE, Kahn I, Shohamy D	Gerraty	Gerraty	2014	Transfer of learning relates to intrinsic connectivity between hippocampus, ventromedial prefrontal cortex, and large-scale networks	The Journal of neuroscience	1	1	-26	-78	-36	4.89898	Resting state
Neural networks for harmonic structure in music perception and action.		14	Bianco R, Novembre G, Keller PE, Kim SG, Scharf F, Friederici AD, Villringer A, Sammler D	Bianco	Bianco	2016	Neural networks for harmonic structure in music perception and action	NeuroImage	1	4	-24	-76	-34	6	Resting state
Developmental continuity in reward-related enhancement of cognitive control.		54	Strang NM, Pollak SD	Strang	Strang	2014	Developmental continuity in reward-related enhancement of cognitive control	Developmental cognitive neuroscience	1	1	-26	-66	-39	10.247	Incorrect coordinates
Co-localization of stroop and syntactic ambiguity resolution in Broca's area: implications for the neural basis of sentence processing.		28	January D, Trueswell JC, Thompson-Schill SL	January	January	2009	Co-localization of stroop and syntactic ambiguity resolution in Broca's area: implications for the neural basis of sentence processing	Journal of cognitive neuroscience	1	3	-18.6666	-76.0474	-40.4459	5.35224	Talairach coordinates
Impairment of auditory-motor timing and compensatory reorganization after ventral premotor cortex stimulation.		32	Kornysheva K, Schubotz RI	Kornysheva	Kornysheva	2011	Impairment of auditory-motor timing and compensatory reorganization after ventral premotor cortex stimulation.	PloS one	1	1	-27	-77	-37	4.3589	Talairach coordinates
Neural circuits underlying imitation learning of hand actions: an event-related fMRI study.		20	Buccino G, Vogt S, Ritzl A, Fink GR, Zilles K, Freund HJ, Rizzolatti G	Buccino	Buccino	2004	Neural circuits underlying imitation learning of hand actions: an event-related fMRI study	Neuron	1	2	-24	-72	-38	4.47214	Talairach coordinates
An fMRI investigation of the cultural specificity of music memory.		31	Demorest SM, Morrison SJ, Stambaugh LA, Beken M, Richards TL, Johnson C	Demorest	Demorest	2010	An fMRI investigation of the cultural specificity of music memory	Social cognitive and affective neuroscience	1	2	-20	-76	-36	5.65685	Talairach coordinates
A parametric fMRI investigation of context effects in sensorimotor timing and coordination.		24	Jantzen KJ, Oullier O, Marshall M, Steinberg FL, Kelso JA	Jantzen	Jantzen	2007	A parametric fMRI investigation of context effects in sensorimotor timing and coordination	Neuropsychologia	1	1	-23	-77	-38	2.44949	Talairach coordinates
Transfer after Dual n-Back Training Depends on Striatal Activation Change.		15	Salminen T, Kuhn S, Frensch PA, Schubert T	Salminen	Salminen	2016	Transfer after Dual n-Back Training Depends on Striatal Activation Change	The Journal of Neuroscience	1	6	-27	-77	-37	4.3589	Talairach coordinates
Inferring false beliefs from the actions of oneself and others: an fMRI study.		19	Grezes J, Frith CD, Passingham RE	Grezes	Grezes	2004	Inferring false beliefs from the actions of oneself and others: an fMRI study	NeuroImage	1	2	-22	-76	-42	2.82843	Talairach coordinates
Cerebellar activation during leg withdrawal reflex conditioning: an fMRI study		4	Dimitrova A, Kolb FP, Elles HG, Maschke M, Gerwig M, Gizewski E, Timmann D	Dimitrova	Dimitrova	2004	Cerebellar activation during leg withdrawal reflex conditioning: an fMRI study	Clinical Neurophysiology	3	2	-26	-74	-44	4.89898	Talairach coordinates
Structural and functional bases for individual differences in motor learning.		30	Tomassini V, Jbabdi S, Kincses ZT, Bosnell R, Douaud G, Pozzilli C, Matthews PM, Johansen-Berg H	Tomassini	Tomassini	2011	Structural and functional bases for individual differences in motor learning.	Human brain mapping	1	2	-26	-80	-38	4.89898	Volume
				#VALUE!
				#VALUE!
				#VALUE!
				#VALUE!
				#VALUE!
				#VALUE!
				#VALUE!
				#VALUE!
				#VALUE!
				#VALUE!
				#VALUE!
				#VALUE!

## Sheet: 26 -84 -34 (6mm)
Studies within ROI 26 -84 -34: Coordinates, stimulus modality, task categories, mentalizing content, stimulus material, instructions, contrasts and sample.
Neurosynth Link		Number	Authors	Authors	Authors	Year	Title	Journal	Peaks	Table	x	y	z	mm	Stimulus Modality	Main Category	Mental Content	Stimuli of Main Condition	Task or Instruction of Main Condition	Contrast (>) or Regression	Sample Size	Males	Mean Age
Semantic, factual, and social language comprehension in adolescents with autism: an FMRI study.		43	Groen WB, Tesink C, Petersson KM, van Berkum J, van der Gaag RJ, Hagoort P, Buitelaar JK	Groen	Groen (Healthy)	2010	Semantic, factual, and social language comprehension in adolescents with autism: an FMRI study.	Cerebral cortex (New York, N.Y. : 1991)	1	3	26	-82	-36	2.82843	Auditory	Mentalizing	Social Meaning	Human actions (Hmethod > 80%)	Detecting pseudo-words	Normal sentence > Speech-like noise	26	21	15.7	[12-18]
Neural substrates of sarcasm: a functional magnetic-resonance imaging study.		33	Uchiyama H, Seki A, Kageyama H, Saito DN, Koeda T, Ohno K, Sadato N	Uchiyama	Uchiyama	2006	Neural substrates of sarcasm: a functional magnetic-resonance imaging study.	Brain research	1	2	28	-82	-34	2.82843	Visual	Mentalizing	Social Meaning	Human actions (sarcastic descriptions)	Answering question involving sarcasm comprehension	Sarcasm detection > Unconnected control	20	10	21.9
How brooding minds inhibit negative material: an event-related fMRI study.		71	Vanderhasselt MA, Baeken C, Van Schuerbeek P, Luypaert R, De Mey J, De Raedt R	Vanderhasselt	Vanderhasselt	2013a	How brooding minds inhibit negative material: an event-related fMRI study.	Brain and cognition	1	1	24	-80	-32	4.89898	Visual (Pictures)	Mentalizing	Emotion Attributions	Facial emotional expressions	Rating actual or opposite emotion (happy - sad) of face	Opposite > Actual emotion	30	0	21.07
Inter-individual differences in the habitual use of cognitive reappraisal and expressive suppression are associated with variations in prefrontal cognitive control for emotional information: an event		60	Vanderhasselt MA, Baeken C, Van Schuerbeek P, Luypaert R, De Raedt R	Vanderhasselt	Vanderhasselt	2013b	Inter-individual differences in the habitual use of cognitive reappraisal and expressive suppression are associated with variations in prefrontal cognitive control for emotional information: an event	Biological psychology	1	1	24	-80	-32	4.89898	Visual (Pictures)	Mentalizing	Emotion Attributions	Facial emotional expressions	Rating actual or opposite emotion (happy - sad) of face	Opposite > Actual emotion	31	0	21.07
Ongoing neural development of affective theory of mind in adolescence.		78	Vetter NC, Weigelt S, Dohnel K, Smolka MN, Kliegel M	Vetter	Vetter	2014	Ongoing neural development of affective theory of mind in adolescence.	Social cognitive and affective neuroscience	1	3	26	-86	-36	2.82843	Visual (Videos)	Mentalizing	Emotion Attributions	Facial emotional expressions	Judging mental state	Mental state > Physical appearance	36	0	17.47	Adolescents[12-14], adults[19-25]
Reduced ventrolateral fMRI response during observation of emotional gestures related to the degree of dopaminergic impairment in Parkinson disease.		36	Lotze M, Reimold M, Heymans U, Laihinen A, Patt M, Halsband U	Lotze	Lotze	2009	Reduced ventrolateral fMRI response during observation of emotional gestures related to the degree of dopaminergic impairment in Parkinson disease.	Journal of cognitive neuroscience	1	2	24	-84	-33	2.23607	Visual (Videos)	Mentalizing	Emotion Attributions	Bodily emotional expressions (gestures)	Passively watching	Emotional Gestures > Nonemotional Gestures	9	6	62.7
Functional relations of empathy and mentalizing: an fMRI study on the neural basis of cognitive empathy.		11	Schnell K, Bluschke S, Konradt B, Walter H	Schnell	Schnell	2011	Functional relations of empathy and mentalizing: an fMRI study on the neural basis of cognitive empathy.	NeuroImage	2	1	27	-84	-39	5.09902	Visual (Pictures)	Mentalizing	Emotion Attributions	Human actions	Judging own / other's emotional states	Emotional > Visuospatial control (other perspective)	21	12	25.49
A Computational Account of Optimizing Social Predictions Reveals That Adolescents Are Conservative Learners in Social Contexts.		115	Rosenblau G, Korn CW, Pelphrey KA	Rosenblau	Rosenblau	2018	A Computational Account of Optimizing Social Predictions Reveals That Adolescents Are Conservative Learners in Social Contexts.	The Journal of neuroscience : the official journal of the Society for Neuroscienc	1	5	22	-86	-32	4.89898	Visual (Pictures)	Mentalizing	Emotion Attributions	Human activities (= 41%), fashion & food	Predicting the preferences of peers	Estimation prediction errors x age in adolescents	24	14	13.5	[10-17]
Common brain regions with distinct patterns of neural responses during mentalizing about groups and individuals.		77	Contreras JM, Schirmer J, Banaji MR, Mitchell JP	Contreras	Contreras (Exp. 2)	2013	Common brain regions with distinct patterns of neural responses during mentalizing about groups and individuals.	Journal of cognitive neuroscience	1	4	30	-83	-36	4.58258	Visual (Pictures)	Mentalizing	Emotion Attributions	Humans	Judging other's enjoyment	Enjoyment > Physical (staying afloat)	13	8	19.9
Integrative moral judgment: dissociating the roles of the amygdala and ventromedial prefrontal cortex.		16	Shenhav A, Greene JD	Shenhav	Shenhav	2014	Integrative moral judgment: dissociating the roles of the amygdala and ventromedial prefrontal cortex.	The Journal of neuroscience : the official journal of the Society for Neuroscience	2	1	22	-80	-32	6	Visual	Mentalizing	Emotion Attributions	Human actions (moral dilemmma)	Judging emotions, morality & utility (outcome)	Emotional judgment > Utility & Moral judgment	35	16	22.9
Communicative versus strategic rationality: Habermas theory of communicative action and the social brain.		80	Schaefer M, Heinze HJ, Rotte M, Denke C	Schaefer	Schaefer	2013	Communicative versus strategic rationality: Habermas theory of communicative action and the social brain.	PloS one	1	1	30	-84	-34	4	Visual	Mentalizing	Goals	Human actions	Answering questions on social communication / strategy	Communicative (sincerity) > Strategic questions	16	10	25
Anterior hippocampus and goal-directed spatial decision making.		49	Viard A, Doeller CF, Hartley T, Bird CM, Burgess N	Viard	Viard	2011	Anterior hippocampus and goal-directed spatial decision making.	The Journal of neuroscience : the official journal of the Society for Neuroscience	1	3	22	-80	-34	5.65685	Visual	Mentalizing	Goals	Human actions (mental navigation)	Finding the shortest walk to a person in room	Start close to goal > Start far from goal	18	18	23.33
The special case of self-perspective inhibition in mental, but not non-mental, representation.		92	Hartwright CE, Apperly IA, Hansen PC	Hartwright	Hartwright	2015	The special case of self-perspective inhibition in mental, but not non-mental, representation.	Neuropsychologia	1	3	26	-80	-38	5.65685	Verbal	Mentalizing	Beliefs	Human actions	Answering belief questions	Belief > Physical (photos)	21	9	22
Processing of false belief passages during natural story comprehension: An fMRI study.		102	Kandylaki KD, Nagels A, Tune S, Wiese R, Bornkessel-Schlesewsky I, Kircher T	Kandylaki	Kandylaki	2015	Processing of false belief passages during natural story comprehension: An fMRI study.	Human brain mapping	1	4	28	-80	-32	4.89898	Auditory & Visual	Mentalizing	Beliefs	Human actions	Answering questions	Implicit & explicit belief > No belief	20	6	24.3
Is moral beauty different from facial beauty? Evidence from an fMRI study.		91	Wang T, Mo L, Mo C, Tan LH, Cant JS, Zhong L, Cupchik G	Wang	Wang (Exp. 1)	2015	Is moral beauty different from facial beauty? Evidence from an fMRI study.	Social cognitive and affective neuroscience	1	1	24	-82	-32	3.4641	Viusal (Pictures)	Mentalizing	Morality	Human actions (H = 100%)	Judging moral beauty or gender of human	Moral Judgment > Gender Judgment	28	14	22
Neural correlates of moral reasoning in autism spectrum disorder.		14	Schneider K, Pauly KD, Gossen A, Mevissen L, Michel TM, Gur RC, Schneider F, Habel U	Schneider	Schneider (Healthy)	2013	Neural correlates of moral reasoning in autism spectrum disorder.	Social cognitive and affective neuroscience	2	3	27	-79	-35	5.19615	Visual	Mentalizing	Morality	Human actions (moral dilemmma)	Answering questions	Individual versus collective dillema > control	28	16	31.29
An fMRI study of joint action-varying levels of cooperation correlates with activity in control networks.		65	Chaminade T, Marchant JL, Kilner J, Frith CD	Chaminade	Chaminade	2012	An fMRI study of joint action-varying levels of cooperation correlates with activity in control networks.	Frontiers in human neuroscience	1	4	27	-85	-38	4.24264	Visual	Mentalizing	Causality	Objects (Shapes & Color)	Self-other joint agency to match target objects	Joint performance error	13	7	24
Lower dorsal striatum activation in association with neuroticism during the acceptance of unfair offers.		17	Servaas MN, Aleman A, Marsman JB, Renken RJ, Riese H, Ormel J	Servaas	Servaas	2015	Lower dorsal striatum activation in association with neuroticism during the acceptance of unfair offers.	Cognitive, affective & behavioral neuroscience	2	3	30	-84	-36	4.47214	Visual (Videos)	Mentalizing	Dilemmas	Self decision	Accepting or rejecting fair or unfair monetary proposals	Unfair > Fair rejection (for unfair proposals)	114	0	20.8
Neural basis of emotional decision making in trait anxiety.		82	Xu P, Gu R, Broster LS, Wu R, Van Dam NT, Jiang Y, Fan J, Luo YJ	Xu	Xu	2013	Neural basis of emotional decision making in trait anxiety.	The Journal of neuroscience : the official journal of the Society for Neuroscience	1	1	24	-88	-30	6	Visual	Mentalizing	Dilemmas	Self decision (risk-taking)	Gambling with rewards	Gain > Loss framing of game	20	9	19.8
Are There Multiple Kinds of Episodic Memory? An fMRI Investigation Comparing Autobiographical and Recognition Memory Tasks.		19	Chen HY, Gilmore AW, Nelson SM, McDermott KB	Chen	Chen	2017	Are There Multiple Kinds of Episodic Memory? An fMRI Investigation Comparing Autobiographical and Recognition Memory Tasks.	The Journal of neuroscience : the official journal of the Society for Neuroscience	2	1	25	-81	-33	3.31662	Visual (Pictures)	Mentalizing	Autobiographies	Autobiographic & novel scenes	Retrieving memory	Autobiographic > Novel picture memory	27	15	26.5
Aging affects the engagement of the hippocampus during autobiographical memory retrieval.		1	Maguire EA, Frith CD	Maguire	Maguire	2003	Aging affects the engagement of the hippocampus during autobiographical memory retrieval.	Brain : a journal of neurology	4	2&3	24	-84	-39	5.38516	Verbal (Auditory)	Mentalizing	Autobiographies	Autobiographic & public memories	Retrieving memory	Autobiographic / Public memory > Control	24	12	53.59
Cortical midline involvement in autobiographical memory.		35	Summerfield JJ, Hassabis D, Maguire EA	Summerfield	Summerfield	2009	Cortical midline involvement in autobiographical memory.	NeuroImage	1	4	27	-84	-33	1.41421	Visual	Mentalizing	Autobiographies	Autobiographic & public memories	Retrieving memory	Human action memory > Object memory control	18	7	25.1
Neural systems mediating field and observer memories.		10	Eich E, Nelson AL, Leghari MA, Handy TC	Eich	Eich	2009	Neural systems mediating field and observer memories.	Neuropsychologia	2	2	28	-84	-36	2.82843	Visual & Memory	Mentalizing	Autobiographies	Autobiographic memories	Retrieving memory from self / others perspective	Memory from self perspective > visual control	16	7	22.8
Age-related alterations of brain network underlying the retrieval of emotional autobiographical memories: an fMRI study using independent component analysis.		86	Ge R, Fu Y, Wang D, Yao L, Long Z	Ge	Ge (Older Adults)	2014	Age-related alterations of brain network underlying the retrieval of emotional autobiographical memories: an fMRI study using independent component analysis.	Frontiers in human neuroscience	1	1	27	-82	-29	5.47723	Visual	Mentalizing	Autobiographies	Autobiographic memories	Retrieving memory	Positive & Negative memory	12	0	65.42
Remembering and imagining alternative versions of the personal past.		20	St Jacques PL, Carpenter AC, Szpunar KK, Schacter DL	St Jacques	St Jacques	2018	Remembering and imagining alternative versions of the personal past.	Neuropsychologia	2	4	24	-80	-30	6	Visual	Mentalizing	Autobiographies	Autobiographic memories	Retrieving memory	Initial memory > Identical memory repetition	29	13	21.3
Time is nothing: emotional consistency of autobiographical memory and its neural basis.		21	Xu R, Yang J, Feng C, Wu H, Huang R, Yang Q, Li Z, Xu P, Gu R, Luo YJ	Xu	Xu	2017	Time is nothing: emotional consistency of autobiographical memory and its neural basis.	Brain imaging and behavior	2	1	24	-81	-30	5.38516	Memory	Mentalizing	Autobiographies	Autobiographic memories	Retrieving memory	Negative memory > control	25	8	21.36
Counterfactual thinking: an fMRI study on changing the past for a better future.		5	Van Hoeck N, Ma N, Ampe L, Baetens K, Vandekerckhove M, Van Overwalle F	Van Hoeck	Van Hoeck	2013	Counterfactual thinking: an fMRI study on changing the past for a better future.	Social cognitive and affective neuroscience	3	2	28	-82	-38	4.89898	Memory	Mentalizing	Imaginations	Autobiographic memories	Retreiving memory / Imagining counterfactual	Counterfactual > Past memory	13	6	21
False belief and counterfactual reasoning in a social environment.		6	Van Hoeck N, Begtas E, Steen J, Kestemont J, Vandekerckhove M, Van Overwalle F	Van Hoeck	Van Hoeck	2014	False belief and counterfactual reasoning in a social environment.	NeuroImage	3	1	28	-82	-32	3.4641	Verbal	Mentalizing	Imaginations	Human actions	Answering counterfactual questions	Counterfactual > Basic conditional control	19	4	22
The neural basis of personal goal processing when envisioning future events.		44	D'Argembeau A, Stawarczyk D, Majerus S, Collette F, Van der Linden M, Feyers D, Maquet P, Salmon E	D'Argembeau	D'Argembeau	2010	The neural basis of personal goal processing when envisioning future events.	Journal of cognitive neuroscience	1	3	24	-86	-38	4.89898	Verbal	Mentalizing	Traits	Trait adjectives	Attributing trait adjectives to self	Self-referential trait judgments > Valence judgments	20	10	23
Brain activity underlying negative self- and other-perception in adolescents: The role of attachment-derived self-representations.		3	Debbane M, Badoud D, Sander D, Eliez S, Luyten P, Vrticka P	Debbane	Debbane	2017	Brain activity underlying negative self- and other-perception in adolescents: The role of attachment-derived self-representations.	Cognitive, affective & behavioral neuroscience	4	3	26	-80	-32	4.47214	Verbal	Mentalizing	Traits	Trait adjectives	Attributing trait adjectives to self / others	Trait judgments > Counting syllables control	44	21	16	[12-18]
Psychopathic traits linked to alterations in neural activity during personality judgments of self and others.		22	Deming P, Philippi CL, Wolf RC, Dargis M, Kiehl KA, Koenigs M	Deming	Deming	2018	Psychopathic traits linked to alterations in neural activity during personality judgments of self and others.	NeuroImage. Clinical	2	2	19.2	-74.5	-35.5	11.7788	Verbal	Mentalizing	Traits	Trait adjectives	Attributing adjectives to self / others	Self / Other trait judgments > Uppercase Control	57	57	36.5
Cultural influences on social feedback processing of character traits.		88	Korn CW, Fan Y, Zhang K, Wang C, Han S, Heekeren HR	Korn	Korn	2014	Cultural influences on social feedback processing of character traits.	Frontiers in human neuroscience	1	3	27	-82	-35	2.44949	Verbal	Mentalizing	Traits	Trait adjectives	Rating trait adjectives to self / others	Self > Other Feedback	55	27	25.1
Positively biased processing of self-relevant social feedback.		74	Korn CW, Prehn K, Park SQ, Walter H, Heekeren HR	Korn	Korn	2012	Positively biased processing of self-relevant social feedback.	The Journal of neuroscience : the official journal of the Society for Neuroscience	1	2	30	-82	-35	4.58258	Verbal	Mentalizing	Traits	Trait adjectives	Rating trait adjectives to self / others	Self > Other Feedback	27	13	24.3
Comparing the neural bases of self-referential processing in typically developing and 22q11.2 adolescents.		13	Schneider M, Debbane M, Lagioia A, Salomon R, d'Argembeau A, Eliez S	Schneider	Schneider (Healthy)	2012	Comparing the neural bases of self-referential processing in typically developing and 22q11.2 adolescents.	Developmental cognitive neuroscience	2	2	24	-79	-32	5.74456	Verbal	Mentalizing	Traits	Trait adjectives	Attributing traits to self / friend / others	Self trait judgments > Rest	17	12	15.79	[12-20]
Compassion-based emotion regulation up-regulates experienced positive affect and associated neural networks.		98	Engen HG, Singer T	Engen	Engen	2015	Compassion-based emotion regulation up-regulates experienced positive affect and associated neural networks.	Social cognitive and affective neuroscience	1	1	26	-81	-30	5	Visual (Videos)	Emotional		Human actions (distressed people)	Rating own emotions	Emotion regulation: Compassion > Negative baseline	15	10	56.1
The reward of a good joke: neural correlates of viewing dynamic displays of stand-up comedy.		12	Franklin RG Jr, Adams RB Jr	Franklin	Franklin	2011	The reward of a good joke: neural correlates of viewing dynamic displays of stand-up comedy.	Cognitive, affective & behavioral neuroscience	2	2	26	-80	-38	5.65685	Visual (Videos)	Emotional		Human actions (telling jokes)	Rating own amuzement	Funniness of jokes	19	10	24.6
Dissecting the social brain: Introducing the EmpaToM to reveal distinct neural networks and brain-behavior relations for empathy and Theory of Mind.		7	Kanske P, Bockler A, Trautwein FM, Singer T	Kanske	Kanske (Exp. 1a)	2015	Dissecting the social brain: Introducing the EmpaToM to reveal distinct neural networks and brain-behavior relations for empathy and Theory of Mind.	NeuroImage	3	1	24	-81	-36	4.12311	Visual (Videos)	Emotional		Human actions (telling narratives)	Answering belief / factual / own emotion questions	Emotionally negative > Neutral	25	9	32.6
Dynamic modulation of amygdala-hippocampal connectivity by emotional arousal.		93	Fastenrath M, Coynel D, Spalek K, Milnik A, Gschwind L, Roozendaal B, Papassotiropoulos A, de Quervain DJ	Fastenrath	Fastenrath	2014	Dynamic modulation of amygdala-hippocampal connectivity by emotional arousal.	The Journal of neuroscience : the official journal of the Society for Neuroscience	1	2	24.75	-79.75	-36	4.86056	Viusal (Pictures)	Emotional		Pictures (emotional & neutral)	Rating own emotions	Emotional & Neutral > Scrambled pictures	586	222	23.37
Personality modulates the effects of emotional arousal and valence on brain activation.		55	Kehoe EG, Toomey JM, Balsters JH, Bokde AL	Kehoe	Kehoe	2012	Personality modulates the effects of emotional arousal and valence on brain activation.	Social cognitive and affective neuroscience	1	2	22	-86	-38	6	Visual (Pictures)	Emotional		Pictures (emotional, Hsuppl = 31%)	Categorizing living vs. non-living	Extraversion x Arousal level	23	23	23.04
The emotion potential of words and passages in reading Harry Potter--an fMRI study.		97	Hsu CT, Jacobs AM, Citron FM, Conrad M	Hsu	Hsu	2015	The emotion potential of words and passages in reading Harry Potter--an fMRI study.	Brain and language	1	A2	24	-85	-38	4.58258	Verbal	Emotional		Sentences (emotional)	Rating own valence / arousal	Valence of the sentences	24	8	23.71
fMRI memory assessment in healthy subjects: a new approach to view lateralization data at an individual level.		70	Strandberg M, Elfgren C, Mannfolk P, Olsrud J, Stenberg L, van Westen D, Larsson EM, Rorsman Ia, Kallen K	Strandberg	Strandberg	2011	fMRI memory assessment in healthy subjects: a new approach to view lateralization data at an individual level.	Brain imaging and behavior	1	1	27	-90	-36	6.40312	Verbal	Emotional		Words (emotional = 50%)	Judging pleasantness	Judging pleasantness > alphabetical order	15	8	34
Dissociable roles of default-mode regions during episodic encoding.		83	Maillet D, Rajah MN	Maillet	Maillet	2014	Dissociable roles of default-mode regions during episodic encoding.	NeuroImage	1	3	26	-86	-36	2.82843	Verbal	Emotional		Words (emotional = 50%)	Judging pleasantness or origin (man-made / natural)	Pleasantness > Origin (man-made / natural)	21	9	23.33
Brain signature of working memory for sentence structure: enriched encoding and facilitated maintenance.		84	Bonhage CE, Fiebach CJ, Bahlmann J, Mueller JL	Bonhage	Bonhage	2014	Brain signature of working memory for sentence structure: enriched encoding and facilitated maintenance.	Journal of cognitive neuroscience	1	2	27	-79	-32	5.47723	Verbal	Semantic (Sequence)		Sentences	Remembering word identity and order	Sentence fragments > Ungrammatical word strings	18	9	25
Frontopolar activity and connectivity support dynamic conscious augmentation of creative state.		94	Green AE, Cohen MS, Raab HA, Yedibalian CG, Gray JR	Green	Green	2015	Frontopolar activity and connectivity support dynamic conscious augmentation of creative state.	Human brain mapping	1	2	30	-82	-32	4.89898	Verbal	Semantic		Nouns	Generating verb with noun	Creatively > Uncreatively verb generation	55	31	22.5
The Nature and Neural Correlates of Semantic Association versus Conceptual Similarity.		95	Jackson RL, Hoffman P, Pobric G, Lambon Ralph MA	Jackson	Jackson	2015	The Nature and Neural Correlates of Semantic Association versus Conceptual Similarity.	Cerebral cortex (New York, N.Y. : 1991)	1	2	21	-84	-36	5.38516	Verbal	Semantic		Nouns (Hsuppl = 5%)	Judging related words	Semantic matching > Letter matching control	24	9	25.48
Encoding activity in anterior medial temporal lobe supports subsequent associative recognition.		27	Jackson O 3rd, Schacter DL	Jackson	Jackson	2004	Encoding activity in anterior medial temporal lobe supports subsequent associative recognition.	NeuroImage	1	2	27	-84	-30	4.12311	Visual	Semantic		Paired words	Mental imagery relating word pairs	Mental imagery > Fixation control	12	5	21.5
New method for fMRI investigations of language: defining ROIs functionally in individual subjects.		48	Fedorenko E, Hsieh PJ, Nieto-Castanon A, Whitfield-Gabrieli S, Kanwisher N	Fedorenko	Fedorenko	2010	New method for fMRI investigations of language: defining ROIs functionally in individual subjects.	Journal of neurophysiology	1	1	21	-81	-34	5.83095	Verbal	Semantic		Sentences & Words	Passively reading / Recalling memory	Sentences > non-word control	37	11	29
Cerebral asymmetry for language: Comparing production with comprehension.		103	Haberling IS, Steinemann A, Corballis MC	Haberling	Haberling	2016	Cerebral asymmetry for language: Comparing production with comprehension.	Neuropsychologia	1	1	30	-82	-38	6	Verbal	Semantic		Words	Judging whether two words have the same meaning	Synonym > Letter string control	94	42	22.12
Writing affects the brain network of reading in Chinese: a functional magnetic resonance imaging study.		62	Cao F, Vu M, Chan DH, Lawrence JM, Harris LN, Guan Q, Xu Y, Perfetti CA	Cao	Cao	2013	Writing affects the brain network of reading in Chinese: a functional magnetic resonance imaging study.	Human brain mapping	1	4	22	-80	-36	6	Verbal	Semantic		Words / Chinese characters	Passive viewing	English words > Chinese characters	17	10	21.58
Neural correlates of binding lyrics and melodies for the encoding of new songs.		105	Alonso I, Davachi L, Valabregue R, Lambrecq V, Dupont S, Samson S	Alonso	Alonso	2016	Neural correlates of binding lyrics and melodies for the encoding of new songs.	NeuroImage	1	5	24	-84	-38	4.47214	Auditory & Visual	Music		Songs & Lyrics	Memorizing songs with or without lyrics	Successful memory of songs without lyrics	22	11	24.09
fMRI and sleep correlates of the age-related impairment in motor memory consolidation.		79	Fogel SM, Albouy G, Vien C, Popovicci R, King BR, Hoge R, Jbabdi S, Benali H, Karni A, Maquet P, Carrier J, Doyon J	Fogel	Fogel	2014	fMRI and sleep correlates of the age-related impairment in motor memory consolidation.	Human brain mapping	1	3	26	-88	-34	4	Visual	Motor		Finger tapping	Motor sequence learning	Motor sequence training	57	23	43.3
Interaction Between Hippocampus and Cerebellum Crus I in Sequence-Based but not Place-Based Navigation.		2	Igloi K, Doeller CF, Paradis AL, Benchenane K, Berthoz A, Burgess N, Rondi-Reig L	Igloi	Igloi	2015	Interaction Between Hippocampus and Cerebellum Crus I in Sequence-Based but not Place-Based Navigation.	Cerebral cortex	4	2	27	-81	-33	3.31662	Motor (Virtual reality)	Motor		Maze	Goal-directed searching	Placed based search > control	17	17	24.3
Distinct control networks for cognition and emotion in the prefrontal cortex.		45	Kompus K, Hugdahl K, Ohman A, Marklund P, Nyberg L	Kompus	Kompus	2009	Distinct control networks for cognition and emotion in the prefrontal cortex.	Neuroscience letters	1	2	24	-88	-36	4.89898	Visual	Cognitive (Memory)		Nouns	Memorizing words	Source > Item memory	18	11	22.4
Time-dependent corticosteroid modulation of prefrontal working memory processing.		53	Henckens MJ, van Wingen GA, Joels M, Fernandez G	Henckens	Henckens	2011	Time-dependent corticosteroid modulation of prefrontal working memory processing.	Proceedings of the National Academy of Sciences of the United States of America	1	2	28	-82	-34	2.82843	Visual	Cognitive (Memory)		Numbers	N-back working memory task	Low (0-back) > High (N-back) memory load	68	68	21
Initial investigation of the effects of an experimentally learned schema on spatial associative memory in humans.		85	van Buuren M, Kroes MC, Wagner IC, Genzel L, Morris RG, Fernandez G	van Buuren	van Buuren	2014	Initial investigation of the effects of an experimentally learned schema on spatial associative memory in humans.	The Journal of neuroscience : the official journal of the Society for Neuroscience	1	2	24	-84	-32	2.82843	Viusal (Pictures)	Cognitive (Memory)		Objects at specific locations	Remembering objects and their locations	Correct > Incorrect retrieval	22	13	21.9
Age-related reduction of BOLD modulation to cognitive difficulty predicts poorer task accuracy and poorer fluid reasoning ability.		109	Rieck JR, Rodrigue KM, Boylan MA, Kennedy KM	Rieck	Rieck	2017	Age-related reduction of BOLD modulation to cognitive difficulty predicts poorer task accuracy and poorer fluid reasoning ability.	NeuroImage	1	2	24	-84	-36	2.82843	Visual	Cognitive		Dot & Bars	Judging spatial distance	Easy > Hard spatial judgement	161	66	51.93
																					40.6429	18.0893	26.622
															EXCLUDED
Neural networks supporting switching, hypothesis testing, and rule application.		99	Liu Z, Braunlich K, Wehe HS, Seger CA	Liu	Liu	2015	Neural networks supporting switching, hypothesis testing, and rule application.	Neuropsychologia	1	5	28	-84	-36	2.82843	Component Analysis
Functional neural circuits for mental timekeeping.		31	Stevens MC, Kiehl KA, Pearlson G, Calhoun VD	Stevens	Stevens	2007	Functional neural circuits for mental timekeeping.	Human brain mapping	1	1	27	-87	-36	3.74166	Component Analysis
Optimized neural coding? Control mechanisms in large cortical networks implemented by connectivity changes.		57	Cross KA, Iacoboni M	Cross	Cross	2013	Optimized neural coding? Control mechanisms in large cortical networks implemented by connectivity changes.	Human brain mapping	1	2	26	-84	-32	2	Connectivity
Vasopressin modulates neural responses related to emotional stimuli in the right amygdala.		69	Brunnlieb C, Munte TF, Tempelmann C, Heldmann M	Brunnlieb	Brunnlieb	2013	Vasopressin modulates neural responses related to emotional stimuli in the right amygdala.	Brain research	1	5	24	-80	-38	6	Connectivity
Reduced functional connectivity during controlled semantic integration in schizophrenia: A multivariate approach.		96	Woodward TS, Tipper CM, Leung A, Lavigne KM, Sanford N, Metzak PD	Woodward	Woodward	2015	Reduced functional connectivity during controlled semantic integration in schizophrenia: A multivariate approach.	Human brain mapping	1	4	24	-88	-32	4.89898	Connectivity
Decreased Intra- and Inter-Salience Network Functional Connectivity is Related to Trait Anxiety in Adolescents.		101	Geng H, Li X, Chen J, Li X, Gu R	Geng	Geng	2016	Decreased Intra- and Inter-Salience Network Functional Connectivity is Related to Trait Anxiety in Adolescents.	Frontiers in behavioral neuroscience	1	3	27	-81	-33	3.31662	Connectivity
Neural correlates of event clusters in past and future thoughts: How the brain integrates specific episodes with autobiographical knowledge.		104	Demblon J, Bahri MA, D'Argembeau A	Demblon	Demblon	2016	Neural correlates of event clusters in past and future thoughts: How the brain integrates specific episodes with autobiographical knowledge.	NeuroImage	1	4	26	-82	-30	4.47214	Connectivity
Detecting functional connectivity in fMRI using PCA and regression analysis.		38	Zhong Y, Wang H, Lu G, Zhang Z, Jiao Q, Liu Y	Zhong	Zhong	2009	Detecting functional connectivity in fMRI using PCA and regression analysis.	Brain topography	1	1	27	-84	-39	5.09902	Connectivity
Segregated fronto-cerebellar circuits revealed by intrinsic functional connectivity.		42	Krienen FM, Buckner RL	Krienen	Krienen	2009	Segregated fronto-cerebellar circuits revealed by intrinsic functional connectivity.	Cerebral cortex (New York, N.Y. : 1991)	1	2	24	-80	-32	4.89898	Connectivity
Spontaneous brain activity relates to autonomic arousal.		72	Fan J, Xu P, Van Dam NT, Eilam-Stock T, Gu X, Luo YJ, Hof PR	Fan	Fan	2012	Spontaneous brain activity relates to autonomic arousal.	The Journal of neuroscience : the official journal of the Society for Neuroscience	1	2	24	-84	-36	2.82843	Connectivity
Default-mode network functional connectivity in aphasia: therapy-induced neuroplasticity.		75	Marcotte K, Perlbarg V, Marrelec G, Benali H, Ansaldo AI	Marcotte	Marcotte	2013	Default-mode network functional connectivity in aphasia: therapy-induced neuroplasticity.	Brain and language	1	2	24	-83	-33	2.44949	Connectivity
Functional connectivity in a frontoparietal network involving the dorsal anterior cingulate cortex underlies decisions to accept a hypothesis.		76	Whitman JC, Metzak PD, Lavigne KM, Woodward TS	Whitman	Whitman	2013	Functional connectivity in a frontoparietal network involving the dorsal anterior cingulate cortex underlies decisions to accept a hypothesis.	Neuropsychologia	1	3	24	-84	-36	2.82843	Connectivity
Interaction of COMT val158met and externalizing behavior: relation to prefrontal brain activity and behavioral performance.		59	Shehzad Z, DeYoung CG, Kang Y, Grigorenko EL, Gray JR	Shehzad	Shehzad	2012	Interaction of COMT val158met and externalizing behavior: relation to prefrontal brain activity and behavioral performance.	NeuroImage	1	3	24	-80	-36	4.89898	Genetic interaction
How reading acquisition changes children's spoken language network.		81	Monzalvo K, Dehaene-Lambertz G	Monzalvo	Monzalvo	2013	How reading acquisition changes children's spoken language network.	Brain and language	1	3	24	-84	-33	2.23607	No contrast with control (L vs. R Hemisphere)
Psychosocial versus physiological stress - Meta-analyses on deactivations and activations of the neural correlates of stress reactions.		100	Kogler L, Muller VI, Chang A, Eickhoff SB, Fox PT, Gur RC, Derntl B	Kogler	Kogler	2015	Psychosocial versus physiological stress - Meta-analyses on deactivations and activations of the neural correlates of stress reactions.	NeuroImage	1	4	30	-84	-34	4	Meta-analysis
Task-rest modulation of basal ganglia connectivity in mild to moderate Parkinson's disease.		90	Muller-Oehring EM, Sullivan EV, Pfefferbaum A, Huang NC, Poston KL, Bronte-Stewart HM, Schulte T	Muller-Oehring	Muller-Oehring	2015	Task-rest modulation of basal ganglia connectivity in mild to moderate Parkinson's disease.	Brain imaging and behavior	1	4	24	-84	-34	2	Patients
Comparison of eyeblink conditioning in patients with superior and posterior inferior cerebellar lesions.		26	Gerwig M, Dimitrova A, Kolb FP, Maschke M, Brol B, Kunnel A, Boring D, Thilmann AF, Forsting M, Diener HC, Timmann D	Gerwig	Gerwig	2003	Comparison of eyeblink conditioning in patients with superior and posterior inferior cerebellar lesions.	Brain : a journal of neurology	1	2	26	-85	-38	4.12311	Patients
Neural basis of attributional style in schizophrenia.		40	Park KM, Kim JJ, Ku J, Kim SY, Lee HR, Kim SI, Yoon KJ	Park	Park	2009	Neural basis of attributional style in schizophrenia.	Neuroscience letters	1	1	25	-81	-32	3.74166	Patients
Distinct critical cerebellar subregions for components of verbal working memory.		61	Cooper FE, Grube M, Von Kriegstein K, Kumar S, English P, Kelly TP, Chinnery PF, Griffiths TD	Cooper	Cooper	2012	Distinct critical cerebellar subregions for components of verbal working memory.	Neuropsychologia	1	4	27	-79	-31	5.91608	Patients
Loss of intranetwork and internetwork resting state functional connections with Alzheimer's disease progression.		66	Brier MR, Thomas JB, Snyder AZ, Benzinger TL, Zhang D, Raichle ME, Holtzman DM, Morris JC, Ances BM	Brier	Brier	2012	Loss of intranetwork and internetwork resting state functional connections with Alzheimer's disease progression.	The Journal of neuroscience : the official journal of the Society for Neuroscience	1	2	26	-89	-34	5	Patients
Voxel based morphometry of grey matter abnormalities in patients with medically intractable temporal lobe epilepsy: effects of side of seizure onset and epilepsy duration.		25	Keller SS, Wieshmann UC, Mackay CE, Denby CE, Webb J, Roberts N	Keller	Keller	2002	Voxel based morphometry of grey matter abnormalities in patients with medically intractable temporal lobe epilepsy: effects of side of seizure onset and epilepsy duration.	Journal of neurology, neurosurgery, and psychiatry	1	3	18.9	-80	-36.4	8.49529	Patients
Abnormal frontostriatal activity in recently abstinent cocaine users during implicit moral processing.		107	Caldwell BM, Harenski CL, Harenski KA, Fede SJ, Steele VR, Koenigs MR, Kiehl KA	Caldwell	Caldwell	2015	Abnormal frontostriatal activity in recently abstinent cocaine users during implicit moral processing.	Frontiers in human neuroscience	1	3	24	-81	-33	3.74166	Patients (cocaine users)
Neural correlates of generation and inhibition of verbal association patterns in mood disorders.		87	Piguet C, Desseilles M, Cojan Y, Sterpenich V, Dayer A, Bertschy G, Vuilleumier P	Piguet	Piguet	2015	Neural correlates of generation and inhibition of verbal association patterns in mood disorders.	Social cognitive and affective neuroscience	1	5	30	-82	-35	4.58258	Patients
Altered balance of functional brain networks in Schizophrenia.		106	Woodward TS, Leong K, Sanford N, Tipper CM, Lavigne KM	Woodward	Woodward	2016	Altered balance of functional brain networks in Schizophrenia.	Psychiatry research. Neuroimaging	1	4	28	-86	-36	3.4641	Patients
Correlations of interictal FDG-PET metabolism and ictal SPECT perfusion changes in human temporal lobe epilepsy with hippocampal sclerosis.		8	Nelissen N, Van Paesschen W, Baete K, Van Laere K, Palmini A, Van Billoen H, Dupont P	Nelissen	Nelissen	2006	Correlations of interictal FDG-PET metabolism and ictal SPECT perfusion changes in human temporal lobe epilepsy with hippocampal sclerosis.	NeuroImage	2	3	22	-88	-36	6	SPECT
Spontaneous low-frequency BOLD signal fluctuations: an fMRI investigation of the resting-state default mode of brain function hypothesis.		9	Fransson P	Fransson	Fransson	2005	Spontaneous low-frequency BOLD signal fluctuations: an fMRI investigation of the resting-state default mode of brain function hypothesis.	Human brain mapping	2	1	22	-84	-34	4	Resting state
Interhemispheric functional connectivity and its relationships with clinical characteristics in major depressive disorder: a resting state fMRI study.		67	Wang L, Li K, Zhang QE, Zeng YW, Jin Z, Dai WJ, Su YA, Wang G, Tan YL, Yu X, Si TM	Wang	Wang	2013	Interhemispheric functional connectivity and its relationships with clinical characteristics in major depressive disorder: a resting state fMRI study.	PloS one	1	3	21	-84	-33	5.09902	Resting state
A linear/nonlinear characterization of resting state brain networks in FMRI time series.		73	Gultepe E, He B	Gultepe	Gultepe	2013	A linear/nonlinear characterization of resting state brain networks in FMRI time series.	Brain topography	1	1	24	-84	-36	2.82843	Resting state
Regional homogeneity and functional connectivity patterns in major depressive disorder, cognitive vulnerability to depression and healthy subjects.		116	Sun H, Luo L, Yuan X, Zhang L, He Y, Yao S, Wang J, Xiao J	Sun	Sun	2018	Regional homogeneity and functional connectivity patterns in major depressive disorder, cognitive vulnerability to depression and healthy subjects.	Journal of affective disorders	1	2	30	-84	-33	4.12311	Resting state
Abnormalities of resting state functional connectivity are related to sustained attention deficits in MS.		15	Loitfelder M, Filippi M, Rocca M, Valsasina P, Ropele S, Jehna M, Fuchs S, Schmidt R, Neuper C, Fazekas F, Enzinger C	Loitfelder	Loitfelder	2012	Abnormalities of resting state functional connectivity are related to sustained attention deficits in MS.	PloS one	2	2	30	-82	-36	4.89898	Resting state connectivity
Neural networks for harmonic structure in music perception and action.		18	Bianco R, Novembre G, Keller PE, Kim SG, Scharf F, Friederici AD, Villringer A, Sammler D	Bianco	Bianco	2016	Neural networks for harmonic structure in music perception and action.	NeuroImage	2	3	26	-88	-30	5.65685	Resting state connectivity
The putative visual word form area is functionally connected to the dorsal attention network.		54	Vogel AC, Miezin FM, Petersen SE, Schlaggar BL	Vogel	Vogel	2012	The putative visual word form area is functionally connected to the dorsal attention network.	Cerebral cortex (New York, N.Y. : 1991)	1	4	24	-85	-33	2.44949	Resting state connectivity
Effects of a spaceflight analog environment on brain connectivity and behavior.		108	Cassady K, Koppelmans V, Reuter-Lorenz P, De Dios Y, Gadd N, Wood S, Castenada RR, Kofman I, Bloomberg J, Mulavara A, Seidler R	Cassady	Cassady	2016	Effects of a spaceflight analog environment on brain connectivity and behavior.	NeuroImage	1	1	24	-81	-36	4.12311	Resting state connectivity
Affective traits and history of depression are related to ventral striatum connectivity.		111	DelDonno SR, Jenkins LM, Crane NA, Nusslock R, Ryan KA, Shankman SA, Phan KL, Langenecker SA	DelDonno	DelDonno	2017	Affective traits and history of depression are related to ventral striatum connectivity.	Journal of affective disorders	1	2	22	-84	-36	4.47214	Resting state connectivity
Cocaine dependence modulates the effect of HIV infection on brain activation during intertemporal decision making.		113	Meade CS, Hobkirk AL, Towe SL, Chen NK, Bell RP, Huettel SA	Meade	Meade	2017	Cocaine dependence modulates the effect of HIV infection on brain activation during intertemporal decision making.	Drug and alcohol dependence	1	3	27	-81	-33	3.31662	Substance (Cocaine & HIV)
Backward masked fearful faces enhance contralateral occipital cortical activity for visual targets within the spotlight of attention.		47	Carlson JM, Reinke KS, LaMontagne PJ, Habib R	Carlson	Carlson	2011	Backward masked fearful faces enhance contralateral occipital cortical activity for visual targets within the spotlight of attention.	Social cognitive and affective neuroscience	1	1	26	-90	-34	6	Incorrect coordinates
The cortical representation of simple mathematical expressions.		56	Maruyama M, Pallier C, Jobert A, Sigman M, Dehaene S	Maruyama	Maruyama	2012	The cortical representation of simple mathematical expressions.	NeuroImage	1	2	27	-69	-30	15.5563	Incorrect coordinates
Word and position interference in stroop tasks: a behavioral and fMRI study.		51	Zoccatelli G, Beltramello A, Alessandrini F, Pizzini FB, Tassinari G	Zoccatelli	Zoccatelli	2010	Word and position interference in stroop tasks: a behavioral and fMRI study.	Experimental brain research	1	2	24	-73	-35	11.225	Talairach coordinates
Neurobiological underpinnings of shame and guilt: a pilot fMRI study.		68	Michl P, Meindl T, Meister F, Born C, Engel RR, Reiser M, Hennig-Fast K	Michl	Michl	2014	Neurobiological underpinnings of shame and guilt: a pilot fMRI study.	Social cognitive and affective neuroscience	1	2	24	-76	-35	8.30662	Talairach coordinates
Pictures of a thousand words: investigating the neural mechanisms of reading with extremely rapid event-related fMRI.		4	Yarkoni T, Speer NK, Balota DA, McAvoy MP, Zacks JM	Yarkoni	Yarkoni	2008	Pictures of a thousand words: investigating the neural mechanisms of reading with extremely rapid event-related fMRI.	NeuroImage	3	2	25	-82	-34	2.23607	Talairach coordinates
Differential neural responses during performance of matching and nonmatching to sample tasks at two delay intervals.		23	Elliott R, Dolan RJ	Elliott	Elliott	1999	Differential neural responses during performance of matching and nonmatching to sample tasks at two delay intervals.	The Journal of neuroscience : the official journal of the Society for Neuroscience	1	2	30	-80	-36	6	Talairach coordinates
Multisensory cortical signal increases and decreases during vestibular galvanic stimulation (fMRI).		24	Bense S, Stephan T, Yousry TA, Brandt T, Dieterich M	Bense	Bense	2001	Multisensory cortical signal increases and decreases during vestibular galvanic stimulation (fMRI).	Journal of neurophysiology	1	3	28	-82	-30	4.89898	Talairach coordinates
Comparison of continuous overt speech fMRI using BOLD and arterial spin labeling.		29	Kemeny S, Ye FQ, Birn R, Braun AR	Kemeny	Kemeny	2005	Comparison of continuous overt speech fMRI using BOLD and arterial spin labeling.	Human brain mapping	1	2	27	-81	-30	5.09902	Talairach coordinates
Brain activation during the course of sentence comprehension.		30	Ikuta N, Sugiura M, Sassa Y, Watanabe J, Akitsuki Y, Iwata K, Miura N, Okamoto H, Watanabe Y, Sato S, Horie K, Matsue Y, Kawashima R	Ikuta	Ikuta	2006	Brain activation during the course of sentence comprehension.	Brain and language	1	2	24	-84	-40	6.32456	Talairach coordinates
The effect of gender on planning: An fMRI study using the Tower of London task.		32	Boghi A, Rasetti R, Avidano F, Manzone C, Orsi L, D'Agata F, Caroppo P, Bergui M, Rocca P, Pulvirenti L, Bradac GB, Bogetto F, Mutani R, Mortara P	Boghi	Boghi	2006	The effect of gender on planning: An fMRI study using the Tower of London task.	NeuroImage	1	2	26	-81	-31	4.24264	Talairach coordinates
Neural substrates of narrative comprehension and memory.		34	Yarkoni T, Speer NK, Zacks JM	Yarkoni	Yarkoni	2008	Neural substrates of narrative comprehension and memory.	NeuroImage	1	1	23	-78	-34	6.7082	Talairach coordinates
Reduced prefrontal and temporal processing and recall of high "sensation value" ads.		39	Langleben DD, Loughead JW, Ruparel K, Hakun JG, Busch-Winokur S, Holloway MB, Strasser AA, Cappella JN, Lerman C	Langleben	Langleben	2009	Reduced prefrontal and temporal processing and recall of high "sensation value" ads.	NeuroImage	1	2	26	-80	-30	5.65685	Talairach coordinates
Emotions in motion: dynamic compared to static facial expressions of disgust and happiness reveal more widespread emotion-specific activations.		41	Trautmann SA, Fehr T, Herrmann M SA, Fehr T, Herrmann M	Trautmann	Trautmann	2009	Emotions in motion: dynamic compared to static facial expressions of disgust and happiness reveal more widespread emotion-specific activations.	Brain research	1						Talairach coordinates
Error processing network dynamics in schizophrenia.		50	Becerril KE, Repovs G, Barch DM	Becerril	Becerril	2011	Error processing network dynamics in schizophrenia.	NeuroImage	1	3	21	-77	-35	8.66025	Talairach coordinates
Semantic memory involvement in the default mode network: a functional neuroimaging study using independent component analysis.		52	Wirth M, Jann K, Dierks T, Federspiel A, Wiest R, Horn H	Wirth	Wirth	2011	Semantic memory involvement in the default mode network: a functional neuroimaging study using independent component analysis.	NeuroImage	1	2	24	-79	-32	5.74456	Talairach coordinates
The cerebral representation of temporomandibular joint occlusion and its alternation by occlusal splints.		58	Lotze M, Lucas C, Domin M, Kordass B	Lotze	Lotze	2012	The cerebral representation of temporomandibular joint occlusion and its alternation by occlusal splints.	Human brain mapping	1	1	27	-78	-36	6.40312	Talairach coordinates
Feeling others' painful actions: the sensorimotor integration of pain and action information.		63	Morrison I, Tipper SP, Fenton-Adams WL, Bach P	Morrison	Morrison	2013	Feeling others' painful actions: the sensorimotor integration of pain and action information.	Human brain mapping	1	1	24	-73	-32	11.3578	Talairach coordinates
Developmental differences in the neural correlates of relational encoding and recall in children: an event-related fMRI study.		64	Guler OE, Thomas KM	Guler	Guler	2013	Developmental differences in the neural correlates of relational encoding and recall in children: an event-related fMRI study.	Developmental cognitive neuroscience	1	4	23	-79	-38	7.07107	Talairach coordinates
Striatal and hippocampal involvement in motor sequence chunking depends on the learning strategy.		89	Lungu O, Monchi O, Albouy G, Jubault T, Ballarin E, Burnod Y, Doyon J	Lungu	Lungu	2014	Striatal and hippocampal involvement in motor sequence chunking depends on the learning strategy.	PloS one	1	3	31	-69	-35	15.843	Talairach coordinates
Understanding the Goals of Everyday Instrumental Actions Is Primarily Linked to Object, Not Motor-Kinematic, Information: Evidence from fMRI.		110	Nicholson T, Roser M, Bach P	Nicholson	Nicholson	2017	Understanding the Goals of Everyday Instrumental Actions Is Primarily Linked to Object, Not Motor-Kinematic, Information: Evidence from fMRI.	PloS one	1	1	27	-79	-30	6.48074	Talairach coordinates
Chain free association, creativity, and the default mode network.		114	Marron TR, Lerner Y, Berant E, Kinreich S, Shapira-Lichter I, Hendler T, Faust M	Marron	Marron	2018	Chain free association, creativity, and the default mode network.	Neuropsychologia	1	1	21	-79	-32	7.34847	Talairach coordinates
Voxel-based study of structural changes in first-episode patients with bipolar disorder.		28	Adler CM, DelBello MP, Jarvis K, Levine A, Adams J, Strakowski SM	Adler	Adler	2007	Voxel-based study of structural changes in first-episode patients with bipolar disorder.	Biological psychiatry	1	2	25	-79	-36	5.47723	Volume
Reduced fronto-temporal connectivity is associated with frontal gray matter density reduction and neuropsychological deficit in schizophrenia.		37	Spoletini I, Cherubini A, Di Paola M, Banfi G, Rusch N, Martinotti G, Bria P, Rubino IA, Siracusano A, Caltagirone C, Spalletta G	Spoletini	Spoletini	2009	Reduced fronto-temporal connectivity is associated with frontal gray matter density reduction and neuropsychological deficit in schizophrenia.	Schizophrenia research	1	4	28	-80	-38	6	Volume
Menstrual cycle and hormonal contraceptive use modulate human brain structure.		46	Pletzer B, Kronbichler M, Aichhorn M, Bergmann J, Ladurner G, Kerschbaum HH	Pletzer	Pletzer	2010	Menstrual cycle and hormonal contraceptive use modulate human brain structure.	Brain research	1	1	27	-81	-34	3.16228	Volume
The role of ventromedial prefrontal cortex volume in the association of expressive suppression and externally oriented thinking.		112	Li X, Lu J, Li B, Li H, Jin L, Qiu J	Li	Li	2017	The role of ventromedial prefrontal cortex volume in the association of expressive suppression and externally oriented thinking.	Journal of affective disorders	1	4	27	-81	-36	3.74166	Volume

## Sheet: -26 -84 -34 (6mm)
Studies within ROI -26 -84 -34: Coordinates, stimulus modality, task categories, mentalizing content, stimulus material, instructions, contrasts and sample.
Neurosynth Link		Number	Authors	Authors	Authors	Year	Title	Journal	Peaks	Table	x	y	z	mm	Stimulus Modality	Main Category	Mental Content	Stimuli of Main Condition	Task or Instruction of Main Condition	Contrast (>) or Regression	Sample Size	Males	Mean Age
Look at this: the neural correlates of initiating and responding to bids for joint attention.			Redcay E, Kleiner M, Saxe R		Redcay	2012	Look at this: the neural correlates of initiating and responding to bids for joint attention.	Frontiers in human neuroscience	1	3	-30	-80	-32	6	Visual (Videos)	Mentalizing	Social Meaning	Facial expressions (of experimenter)	Shifting gaze to hidden target so that other finds it	Joint gaze > Solo gaze to target (control)	32	19	24.5
The modular neuroarchitecture of social judgments on faces.			Bzdok D, Langner R, Hoffstaedter F, Turetsky BI, Zilles K, Eickhoff SB		Bzdok	2012	The modular neuroarchitecture of social judgments on faces.	Cerebral cortex (New York, N.Y. : 1991)	2	2	-29	-81	-36	4.69042	Visual (Pictures)	Mentalizing	Emotion Attributions	Facial emotional expressions	Judging trustworthiness / attractiveness	Trustworthiness & Attractiveness > Happiness	44	24	32.8
'Do I like this person?' A network analysis of midline cortex during a social preference task.			Chen AC, Welsh RC, Liberzon I, Taylor SF		Chen	2010	'Do I like this person?' A network analysis of midline cortex during a social preference task.	NeuroImage	1	2	-21	-84	-33	5.09902	Visual (Pictures)	Mentalizing	Emotion Attributions	Facial emotional expressions	Judging liking or gender	Liking > Gender	21	15	40
Equivalent activation of the hippocampus by face-face and face-laugh paired associate learning and recognition.			Holdstock JS, Crane J, Bachorowski JA, Milner B		Holdstock	2010	Equivalent activation of the hippocampus by face-face and face-laugh paired associate learning and recognition.	Neuropsychologia	1	2	-22	-80	-34	5.65685	Auditory & Visual (Pictures)	Mentalizing	Emotion Attributions	Facial emotional expressions	Memorizing Face-Face & Face-Laugh pairs	Memorizing Face-Laugh > Face-Face pairs	12	6	23.6
The role of automaticity and attention in neural processes underlying empathy for happiness, sadness, and anxiety.			Morelli SA, Lieberman MD		Morelli	2013	The role of automaticity and attention in neural processes underlying empathy for happiness, sadness, and anxiety.	Frontiers in human neuroscience	1	5	-24	-79	-32	5.74456	Visual (Pictures)	Mentalizing	Emotion Attributions	Facial emotional expressions	Watching pictures or memorizing numbers	Watching > Memorizing control	32	16	19.9
Stimulus-dependent amygdala involvement in affective theory of mind generation.			Schmitgen MM, Walter H, Drost S, Ruckl S, Schnell K		Schmitgen	2016	Stimulus-dependent amygdala involvement in affective theory of mind generation.	NeuroImage	1	1	-24	-81	-36	4.12311	Visual (Pictures)	Mentalizing	Emotion Attributions	Human actions	Judging other's emotional states	Other's emotional state > Self perspective	21	13	23.73
Functional relations of empathy and mentalizing: an fMRI study on the neural basis of cognitive empathy.			Schnell K, Bluschke S, Konradt B, Walter H		Schnell	2011	Functional relations of empathy and mentalizing: an fMRI study on the neural basis of cognitive empathy.	NeuroImage	4	1	-30	-81	-36	5.38516	Visual (Pictures)	Mentalizing	Emotion Attributions	Human actions	Judging own / other's emotional states	Emotional > Visuospatial control (other perspective)	21	12	25.49
Multimodal human communication--targeting facial expressions, speech content and prosody.			Regenbogen C, Schneider DA, Gur RE, Schneider F, Habel U, Kellermann T		Regenbogen	2012	Multimodal human communication--targeting facial expressions, speech content and prosody.	NeuroImage	2	3	-24	-81	-36	4.12311	Visual (Videos)	Mentalizing	Emotion Attributions	Human actions (actor-related narratives)	Rating other's emotional valence	Emotional > Neutral speech content	27	14	34.08
Common brain regions with distinct patterns of neural responses during mentalizing about groups and individuals.			Contreras JM, Schirmer J, Banaji MR, Mitchell JP		Contreras (Exp. 2)	2013	Common brain regions with distinct patterns of neural responses during mentalizing about groups and individuals.	Journal of cognitive neuroscience	1	4	-26	-79	-36	5.38516	Visual (Pictures)	Mentalizing	Emotion Attributions	Humans	Judging other's enjoyment	Enjoyment > Physical (staying afloat)	13	8	19.9
Identifying the what, why, and how of an observed action: an fMRI study of mentalizing and mechanizing during action observation.			Spunt RP, Satpute AB, Lieberman MD		Spunt	2011	Identifying the what, why, and how of an observed action: an fMRI study of mentalizing and mechanizing during action observation.	Journal of cognitive neuroscience	1	1	-24	-84	-32	2.82843	Visual (Videos)	Mentalizing	Goals	Human actions	Identifying what/why/how about actions	Why > What > How questions	15	6	19.47
Validating the Why/How contrast for functional MRI studies of Theory of Mind.			Spunt RP, Adolphs R		Spunt (Exp. 1)	2014	Validating the Why/How contrast for functional MRI studies of Theory of Mind.	NeuroImage	1	3	-30	-82	-32	4.89898	Viusal (Pictures)	Mentalizing	Goals	Human actions / facial expressions	Identifying why/how about actions / emotions	Why > How questions	29	19	27.1
Anterior insula activity reflects the effects of intentionality on the anticipation of aversive stimulation.			Liljeholm M, Dunne S, O'Doherty JP		Liljeholm (Exp. 1)	2014	Anterior insula activity reflects the effects of intentionality on the anticipation of aversive stimulation.	The Journal of neuroscience : the official journal of the Society for Neuroscience	1	1	-30	-81	-33	5.09902	Visual (Pictures)	Mentalizing	Goals	Other person's choices	Rating various reactions based on other’s choices	Intentional > Non-intentional choice	19	9	22.13
Social-cognitive deficits in normal aging.			Moran JM, Jolly E, Mitchell JP		Moran (Young adults)	2012	Social-cognitive deficits in normal aging.	The Journal of neuroscience : the official journal of the Society for Neuroscience	1	3	-26	-79	-34	5	Visual	Mentalizing	Beliefs	Human actions	Answering reasoning questions	Belief > Physical (photos) control	29	12	23
Processing of false belief passages during natural story comprehension: An fMRI study.			Kandylaki KD, Nagels A, Tune S, Wiese R, Bornkessel-Schlesewsky I, Kircher T		Kandylaki	2015	Processing of false belief passages during natural story comprehension: An fMRI study.	Human brain mapping	1	3	-24	-82	-34	2.82843	Auditory & Visual	Mentalizing	Beliefs	Human actions	Answering questions	Implicit belief > No belief	20	6	24.3
Dissecting the social brain: Introducing the EmpaToM to reveal distinct neural networks and brain-behavior relations for empathy and Theory of Mind.			Kanske P, Bockler A, Trautwein FM, Singer T		Kanske (Exp. 2)	2015	Dissecting the social brain: Introducing the EmpaToM to reveal distinct neural networks and brain-behavior relations for empathy and Theory of Mind.	NeuroImage	2	2	-27	-81	-36	3.74166	Visual (Videos)	Mentalizing	Beliefs	Human actions	Answering reasoning questions	Belief > Factual	178	72	40.9
Neural substrates for judgment of self-agency in ambiguous situations.			Fukushima H, Goto Y, Maeda T, Kato M, Umeda S		Fukushima	2013	Neural substrates for judgment of self-agency in ambiguous situations.	PloS one	2	4	-22	-84	-33	4.12311	Visual & Auditory	Mentalizing	Causality	Square changes in positions & color	Judging self agency of movements	Movements caused by self > not caused by self	17	6	20.88
Neuronal correlates of reward and loss in Cluster B personality disorders: a functional magnetic resonance imaging study.			Vollm B, Richardson P, McKie S, Elliott R, Dolan M, Deakin B		Vollm (Healthy)	2007	Neuronal correlates of reward and loss in Cluster B personality disorders: a functional magnetic resonance imaging study.	Psychiatry research	1	4	-24	-81	-36	4.12311	Visual	Mentalizing	Dilemmas	Colored squares	Responding fast to target color	Losing > Winning monetary reward	14	14	27.1
Cortical midline involvement in autobiographical memory.			Summerfield JJ, Hassabis D, Maguire EA		Summerfield	2009	Cortical midline involvement in autobiographical memory.	NeuroImage	1	4	-27	-81	-36	3.74166	Visual	Mentalizing	Autobiographies	Autobiographic & public memories	Remembering human actions	Human action memory > Object memory control	18	7	25.1
Time is nothing: emotional consistency of autobiographical memory and its neural basis.			Xu R, Yang J, Feng C, Wu H, Huang R, Yang Q, Li Z, Xu P, Gu R, Luo YJ		Xu	2018	Time is nothing: emotional consistency of autobiographical memory and its neural basis.	Brain imaging and behavior	1	1	-24	-81	-36	4.12311	Memory	Mentalizing	Autobiographies	Autobiographic memories	Remembering self actions	Positive memories > Chinese characters control	25	8	21.36
Neuroimaging social emotional processing in women: fMRI study of script-driven imagery.			Frewen PA, Dozois DJ, Neufeld RW, Densmore M, Stevens TK, Lanius RA		Frewen	2011	Neuroimaging social emotional processing in women: fMRI study of script-driven imagery.	Social cognitive and affective neuroscience	2	3	-24	-88	-30	6	Auditory	Mentalizing	Imaginations	Human actions	Imagining self performing actions described	Social > Non-social actions	20	0	26.65
Neural and Genetic Correlates of the Social Sharing of Happiness.			Matsunaga M, Kawamichi H, Umemura T, Hori R, Shibata E, Kobayashi F, Suzuki K, Ishii K, Ohtsubo Y, Noguchi Y, Ochi M, Yamasue H, Ohira H		Matsunaga	2017	Neural and Genetic Correlates of the Social Sharing of Happiness.	Frontiers in neuroscience	1	2	-30	-82	-32	4.89898	Verbal & Visual (Pictures)	Mentalizing	Imaginations	Human actions	Rating happiness	With friend > Alone	50	50	20.8
Brain activity underlying negative self- and other-perception in adolescents: The role of attachment-derived self-representations.			Debbane M, Badoud D, Sander D, Eliez S, Luyten P, Vrticka P		Debbane	2017	Brain activity underlying negative self- and other-perception in adolescents: The role of attachment-derived self-representations.	Cognitive, affective & behavioral neuroscience	2	3	-28	-82	-32	3.4641	Verbal	Mentalizing	Traits	Trait adjectives	Attributing adjectives to self / others	Self & others > Counting syllables control	44	21	16	[12-19]
Self-reflection and positive schizotypy in the adolescent brain.			Debbane M, Vrticka P, Lazouret M, Badoud D, Sander D, Eliez S		Debbane	2014	Self-reflection and positive schizotypy in the adolescent brain.	Schizophrenia research	1	2	-28	-82	-30	4.89898	Verbal	Mentalizing	Traits	Trait adjectives	Attributing adjectives to self / others	Self > Counting syllables control	42	23	15.92	[12-19]
Age differences in default and reward networks during processing of personally relevant information.			Grady CL, Grigg O, Ng C		Grady	2012	Age differences in default and reward networks during processing of personally relevant information.	Neuropsychologia	1	3	-24	-80	-36	4.89898	Verbal	Mentalizing	Traits	Trait adjectives	Rating trait adjectives to self / others	Self & Other > Vowel & Motor control	36	16	47.4
Positively biased processing of self-relevant social feedback.			Korn CW, Prehn K, Park SQ, Walter H, Heekeren HR		Korn	2012	Positively biased processing of self-relevant social feedback.	The Journal of neuroscience : the official journal of the Society for Neuroscience	2	2	-30	-85	-35	4.24264	Verbal	Mentalizing	Traits	Trait adjectives	Rating trait adjectives to self / others & Seeing feedbacks	Self > Other Feedback	27	13	24.3
Cultural influences on social feedback processing of character traits.			Korn CW, Fan Y, Zhang K, Wang C, Han S, Heekeren HR		Korn	2014	Cultural influences on social feedback processing of character traits.	Frontiers in human neuroscience	2	3	-30	-82	-36	4.89898	Verbal	Mentalizing	Traits	Trait adjectives	Rating trait adjectives to self / others & Seeing feedbacks	Self > Other Feedback	55	27	25.1
Dynamic modulation of amygdala-hippocampal connectivity by emotional arousal.			Fastenrath M, Coynel D, Spalek K, Milnik A, Gschwind L, Roozendaal B, Papassotiropoulos A, de Quervain DJ		Fastenrath	2014	Dynamic modulation of amygdala-hippocampal connectivity by emotional arousal.	The Journal of neuroscience : the official journal of the Society for Neuroscience	1	2	-24.75	-79.75	-36	4.86056	Visual (Pictures)	Emotional		Pictures (Emotional & Neutral)	Rating own emotions	Emotional & Neutral > Scrambled pictures	586	222	23.37
A neurobiological enquiry into the origins of our experience of the sublime and beautiful.			Ishizu T, Zeki S		Ishizu	2014	A neurobiological enquiry into the origins of our experience of the sublime and beautiful.	Frontiers in human neuroscience	1	2	-24	-82	-32	3.4641	Visual (Pictures)	Emotional		Natural scenes	Sublime judgment (Affective feeling)	Baseline > Sublime	21	11	26.6
Dissociable roles of default-mode regions during episodic encoding.			Maillet D, Rajah MN		Maillet	2014	Dissociable roles of default-mode regions during episodic encoding.	NeuroImage	1	3	-24	-86	-38	4.89898	Verbal	Emotional		Words (Emotional words = 50%)	Judging pleasantness or origin (man-made / natural)	Pleasantness > Origin (man-made / natural)	21	9	23.33
Neural bases of individual differences in beat perception.			Grahn JA, McAuley JD		Grahn	2009	Neural bases of individual differences in beat perception.	NeuroImage	1	1	-30	-82	-34	4.47214	Auditory	Music		Tone sequences (Piano )	Judging tones are speeding up / slowing down	Piano tones > Rest	35	23	29.9
Cognitive levels of performance account for hemispheric lateralisation effects in dyslexic and normally reading children.			Heim S, Grande M, Meffert E, Eickhoff SB, Schreiber H, Kukolja J, Shah NJ, Huber W, Amunts K		Heim (Exp. 1)	2010	Cognitive levels of performance account for hemispheric lateralisation effects in dyslexic and normally reading children.	NeuroImage	3	1	-26	-82	-37	3.60555	Auditory	Music		Rhythm beat sequences	Imitating rhythms	Rhythm imitation	19	12	9.4
The brain of opera singers: experience-dependent changes in functional activation.			Kleber B, Veit R, Birbaumer N, Gruzelier J, Lotze M		Kleber	2010	The brain of opera singers: experience-dependent changes in functional activation.	Cerebral cortex (New York, N.Y. : 1991)	1	2	-21	-84	-33	5.09902	Visual	Music		Opera phrases	Singing opera phrases	Opera singers > Laymen singers	49	22	28.94
A rapid sound-action association effect in human insular cortex.			Mutschler I, Schulze-Bonhage A, Glauche V, Demandt E, Speck O, Ball T		Mutschler	2007	A rapid sound-action association effect in human insular cortex.	PloS one	1	3	-30	-84	-33	4.12311	Auditory	Music		Melodies (Piano)	Listening to melodies played or listened to earlier	Number of trials needed to learn playing melodies	10	5	27.1
Limitation of physical performance in a muscle fatiguing handgrip exercise is mediated by thalamo-insular activity.			Hilty L, Jancke L, Luechinger R, Boutellier U, Lutz K		Hilty	2011	Limitation of physical performance in a muscle fatiguing handgrip exercise is mediated by thalamo-insular activity.	Human brain mapping	1	3	-22	-88	-32	6	Sensorimotor	Motor		Handgrip contractions	Maintaining visual bars in the target fields	Failure > Baseline	15	15	26.4
Cerebral representations of space and time.			Beudel M, Renken R, Leenders KL, de Jong BM		Beudel	2009	Cerebral representations of space and time.	NeuroImage	1	1	-26	-80	-36	4.47214	Visual (Animations)	Motion Perception		Ball movements	Speed judgments	Speed > Place at stop	18	9	27
The "vegetarian brain": chatting with monkeys and pigs?			Filippi M, Riccitelli G, Meani A, Falini A, Comi G, Rocca MA		Filippi	2012	The "vegetarian brain": chatting with monkeys and pigs?	Brain structure & function	1	4	-24	-88	-30	6	Visual (Videos)	Motion Perception		Facial movements (mouth movements)	Passively watching	Human biting > Human talking (only for vegans)	21	9	36.3
Time-dependent corticosteroid modulation of prefrontal working memory processing.			Henckens MJ, van Wingen GA, Joels M, Fernandez G		Henckens	2011	Time-dependent corticosteroid modulation of prefrontal working memory processing.	Proceedings of the National Academy of Sciences of the United States of America	1	2	-28	-82	-34	2.82843	Visual	Cognitive (Memory)		Numbers	N-back working memory task	Low (0-back) > High (N-back) memory load	68	68	21
Initial investigation of the effects of an experimentally learned schema on spatial associative memory in humans.			van Buuren M, Kroes MC, Wagner IC, Genzel L, Morris RG, Fernandez G		van Buuren	2014	Initial investigation of the effects of an experimentally learned schema on spatial associative memory in humans.	The Journal of neuroscience : the official journal of the Society for Neuroscience	1	1	-24	-80	-35	4.58258	Viusal (Pictures)	Cognitive (Memory)		Objects at specific locations	Remembering objects and their locations	Systematic > unsystematic object-location associations	22	13	21.9
Lateral posterior parietal activity during source memory judgments of perceived and imagined events.			King DR, Miller MB		King	2014	Lateral posterior parietal activity during source memory judgments of perceived and imagined events.	Neuropsychologia	1	3	-24	-87	-33	3.74166	Verbal & Visual (Pictures)	Cognitive		Pictures and words of objects	Perceiving or imagining objects	Imagining > Perceiving	20	9	28.1
																					45.2821	22.1282	25.6628
															EXCLUDED
Decreased Intra- and Inter-Salience Network Functional Connectivity is Related to Trait Anxiety in Adolescents.			Geng H, Li X, Chen J, Li X, Gu R		Geng	2016	Decreased Intra- and Inter-Salience Network Functional Connectivity is Related to Trait Anxiety in Adolescents.	Frontiers in behavioral neuroscience	1	3	-24	-84	-33	2.23607	Connectivity
Segregated fronto-cerebellar circuits revealed by intrinsic functional connectivity.			Krienen FM, Buckner RL		Krienen	2009	Segregated fronto-cerebellar circuits revealed by intrinsic functional connectivity.	Cerebral cortex (New York, N.Y. : 1991)	1	2	-30	-78	-34	7.2111	Connectivity
Prefrontal cortical mechanisms underlying individual differences in cognitive flexibility and stability.			Armbruster DJ, Ueltzhoffer K, Basten U, Fiebach CJ		Armbruster	2012	Prefrontal cortical mechanisms underlying individual differences in cognitive flexibility and stability.	Journal of cognitive neuroscience	1	5	-28	-80	-30	6	Connectivity
Spontaneous brain activity relates to autonomic arousal.			Fan J, Xu P, Van Dam NT, Eilam-Stock T, Gu X, Luo YJ, Hof PR		Fan	2012	Spontaneous brain activity relates to autonomic arousal.	The Journal of neuroscience : the official journal of the Society for Neuroscience	1	3	-22	-84	-32	4.47214	Connectivity
Default-mode network functional connectivity in aphasia: therapy-induced neuroplasticity.			Marcotte K, Perlbarg V, Marrelec G, Benali H, Ansaldo AI		Marcotte	2013	Default-mode network functional connectivity in aphasia: therapy-induced neuroplasticity.	Brain and language	1	3	-29	-80	-34	5	Connectivity
Functional connectivity in a frontoparietal network involving the dorsal anterior cingulate cortex underlies decisions to accept a hypothesis.			Whitman JC, Metzak PD, Lavigne KM, Woodward TS		Whitman	2013	Functional connectivity in a frontoparietal network involving the dorsal anterior cingulate cortex underlies decisions to accept a hypothesis.	Neuropsychologia	1	3	-24	-84	-36	2.82843	Connectivity
Increased coupling of intrinsic networks in remitted depressed youth predicts rumination and cognitive control.			Jacobs RH, Jenkins LM, Gabriel LB, Barba A, Ryan KA, Weisenbach SL, Verges A, Baker AM, Peters AT, Crane NA, Gotlib IH, Zubieta JK, Phan KL, Langenecker SA, Welsh RC		Jacobs	2014	Increased coupling of intrinsic networks in remitted depressed youth predicts rumination and cognitive control.	PloS one	1	3	-31	-83	-33	5.19615	Connectivity
The Resting Brain of Alcoholics.			Muller-Oehring EM, Jung YC, Pfefferbaum A, Sullivan EV, Schulte T		Muller-Oehring	2015	The Resting Brain of Alcoholics.	Cerebral cortex (New York, N.Y. : 1991)	1	2	-28	-82	-34	2.82843	Connectivity
Frontal theta EEG activity correlates negatively with the default mode network in resting state.			Scheeringa R, Bastiaansen MC, Petersson KM, Oostenveld R, Norris DG, Hagoort P		Scheeringa	2008	Frontal theta EEG activity correlates negatively with the default mode network in resting state.	International journal of psychophysiology : official journal of the International Organization of Psychophysiology	1	1	-28	-88	-34	4.47214	EEG
Encoding of sensory prediction errors in the human cerebellum.			Schlerf J, Ivry RB, Diedrichsen J		Schlerf	2012	Encoding of sensory prediction errors in the human cerebellum.	The Journal of neuroscience : the official journal of the Society for Neuroscience	1	2	-22	-84	-30	5.65685	Rest control condition shows more activation
Psychosocial versus physiological stress - Meta-analyses on deactivations and activations of the neural correlates of stress reactions.			Kogler L, Muller VI, Chang A, Eickhoff SB, Fox PT, Gur RC, Derntl B		Kogler	2015	Psychosocial versus physiological stress - Meta-analyses on deactivations and activations of the neural correlates of stress reactions.	NeuroImage	2	4	-28	-84	-32	2.82843	Meta-analysis
Combining Real-Time fMRI Neurofeedback Training of the DLPFC with N-Back Practice Results in Neuroplastic Effects Confined to the Neurofeedback Target Region.			Sherwood MS, Weisend MP, Kane JH, Parker JG		Sherwood	2016	Combining Real-Time fMRI Neurofeedback Training of the DLPFC with N-Back Practice Results in Neuroplastic Effects Confined to the Neurofeedback Target Region.	Frontiers in behavioral neuroscience	1	1	-29.7	-79.6	-35.1	5.8532	Neuromodulation
Comparison of eyeblink conditioning in patients with superior and posterior inferior cerebellar lesions.			Gerwig M, Dimitrova A, Kolb FP, Maschke M, Brol B, Kunnel A, Boring D, Thilmann AF, Forsting M, Diener HC, Timmann D		Gerwig	2003	Comparison of eyeblink conditioning in patients with superior and posterior inferior cerebellar lesions.	Brain : a journal of neurology	1	2	-28	-80	-38	6	Patients
Neural correlates of moral reasoning in autism spectrum disorder.			Schneider K, Pauly KD, Gossen A, Mevissen L, Michel TM, Gur RC, Schneider F, Habel U		Schneider	2013	Neural correlates of moral reasoning in autism spectrum disorder.	Social cognitive and affective neuroscience	1	3	-24	-82	-32	3.4641	Patients
Loss of intranetwork and internetwork resting state functional connections with Alzheimer's disease progression.			Brier MR, Thomas JB, Snyder AZ, Benzinger TL, Zhang D, Raichle ME, Holtzman DM, Morris JC, Ances BM		Brier	2012	Loss of intranetwork and internetwork resting state functional connections with Alzheimer's disease progression.	The Journal of neuroscience : the official journal of the Society for Neuroscience	1	2	-28	-82	-32	3.4641	Patients
Increased cortical activity in binge drinkers during working memory task: a preliminary assessment through a functional magnetic resonance imaging study.			Campanella S, Peigneux P, Petit G, Lallemand F, Saeremans M, Noel X, Metens T, Nouali M, De Tiege X, De Witte P, Ward R, Verbanck P		Campanella	2013	Increased cortical activity in binge drinkers during working memory task: a preliminary assessment through a functional magnetic resonance imaging study.	PloS one	1	4	-26	-80	-34	4	Patients (binge drinkers)
Prefrontal mechanisms for executive control over emotional distraction are altered in major depression.			Wang L, LaBar KS, Smoski M, Rosenthal MZ, Dolcos F, Lynch TR, Krishnan RR, McCarthy G		Wang	2008	Prefrontal mechanisms for executive control over emotional distraction are altered in major depression.	Psychiatry research	1	2	-25	-81	-35	3.31662	Patients
Preservation of motor programs in paraplegics as demonstrated by attempted and imagined foot movements.			Hotz-Boendermaker S, Funk M, Summers P, Brugger P, Hepp-Reymond MC, Curt A, Kollias SS		Hotz-Boendermaker	2008	Preservation of motor programs in paraplegics as demonstrated by attempted and imagined foot movements.	NeuroImage	3	1	-30	-81	-33	5.09902	Patients
Spatial remapping of cortico-striatal connectivity in Parkinson's disease.			Helmich RC, Derikx LC, Bakker M, Scheeringa R, Bloem BR, Toni I		Helmich	2010	Spatial remapping of cortico-striatal connectivity in Parkinson's disease.	Cerebral cortex (New York, N.Y. : 1991)	1	1	-28	-82	-32	3.4641	Patients
Abnormal autonomic and associated brain activities during rest in autism spectrum disorder.			Eilam-Stock T, Xu P, Cao M, Gu X, Van Dam NT, Anagnostou E, Kolevzon A, Soorya L, Park Y, Siller M, He Y, Hof PR, Fan J		Eilam-Stock	2014	Abnormal autonomic and associated brain activities during rest in autism spectrum disorder.	Brain : a journal of neurology	1	6	-28	-88	-30	6	Patients
A group ICA based framework for evaluating resting fMRI markers when disease categories are unclear: application to schizophrenia, bipolar, and schizoaffective disorders.			Du Y, Pearlson GD, Liu J, Sui J, Yu Q, He H, Castro E, Calhoun VD		Du	2015	A group ICA based framework for evaluating resting fMRI markers when disease categories are unclear: application to schizophrenia, bipolar, and schizoaffective disorders.	NeuroImage	1	1	-28	-80	-35	4.58258	Patients
Cerebellar degeneration affects cortico-cortical connectivity in motor learning networks.			Tzvi E, Zimmermann C, Bey R, Munte TF, Nitschke M, Kramer UM		Tzvi	2017	Cerebellar degeneration affects cortico-cortical connectivity in motor learning networks.	NeuroImage. Clinical	1	1	-29	-87	-35	4.3589	Patients
Brain activation during human male ejaculation.			Holstege G, Georgiadis JR, Paans AM, Meiners LC, van der Graaf FH, Reinders AA		Holstege	2003	Brain activation during human male ejaculation.	The Journal of neuroscience : the official journal of the Society for Neuroscience	1	2	-30	-84	-34	4	PET
Disrupted cortico-cerebellar connectivity in older adults.			Bernard JA, Peltier SJ, Wiggins JL, Jaeggi SM, Buschkuehl M, Fling BW, Kwak Y, Jonides J, Monk CS, Seidler RD		Bernard	2013	Disrupted cortico-cerebellar connectivity in older adults.	NeuroImage	1		-27	-81	-26	8.60233	Resting state
A linear/nonlinear characterization of resting state brain networks in FMRI time series.			Gultepe E, He B		Gultepe	2012	A linear/nonlinear characterization of resting state brain networks in FMRI time series.	Brain topography	1	1	-27	-84	-33	1.41421	Resting state
A novel V1a receptor antagonist blocks vasopressin-induced changes in the CNS response to emotional stimuli: an fMRI study.			Lee RJ, Coccaro EF, Cremers H, McCarron R, Lu SF, Brownstein MJ, Simon NG		Lee	2013	A novel V1a receptor antagonist blocks vasopressin-induced changes in the CNS response to emotional stimuli: an fMRI study.	Frontiers in systems neuroscience	1	3	-28	-82	-38	4.89898	Substance (SRX) interaction
Neural mechanisms underlying spatial judgements on seen and imagined visual stimuli in the left and right hemifields in men.			Kukolja J, Marshall JC, Fink GR		Kukolja	2006	Neural mechanisms underlying spatial judgements on seen and imagined visual stimuli in the left and right hemifields in men.	Neuropsychologia	1	6	-26	-80	-32	4.47214	Talairach coordinates
Morphological substrate of face matching in healthy ageing and mild cognitive impairment: a combined MRI-fMRI study.			Teipel SJ, Bokde AL, Born C, Meindl T, Reiser M, Moller HJ, Hampel H		Teipel	2007	Morphological substrate of face matching in healthy ageing and mild cognitive impairment: a combined MRI-fMRI study.	Brain : a journal of neurology	1	3	-27	-85	-34	1.41421	Talairach coordinates
Projecting memories: the role of the hippocampus in emotional mentalizing.			Perry D, Hendler T, Shamay-Tsoory SG		Perry	2011	Projecting memories: the role of the hippocampus in emotional mentalizing.	NeuroImage	1	1	-22	-79	-30	7.54983	Talairach coordinates
Fact vs fiction--how paratextual information shapes our reading processes.			Altmann U, Bohrn IC, Lubrich O, Menninghaus W, Jacobs AM		Altmann	2014	Fact vs fiction--how paratextual information shapes our reading processes.	Social cognitive and affective neuroscience	1	2	-24	-82	-35	3	Talairach coordinates
Brain gray matter phenotypes across the psychosis dimension.			Ivleva EI, Bidesi AS, Thomas BP, Meda SA, Francis A, Moates AF, Witte B, Keshavan MS, Tamminga CA		Ivleva	2012	Brain gray matter phenotypes across the psychosis dimension.	Psychiatry research	1	2	-31	-83	-34	5.09902	Talairach coordinates
An fMRI study of behavioral response inhibition in adolescents with and without histories of heavy prenatal alcohol exposure.			Ware AL, Infante MA, O'Brien JW, Tapert SF, Jones KL, Riley EP, Mattson SN		Ware	2015	An fMRI study of behavioral response inhibition in adolescents with and without histories of heavy prenatal alcohol exposure.	Behavioural brain research	1	3	-27.7	-75	-38	9.9945	Talairach coordinates
Simultaneous fMRI-PET of the opioidergic pain system in human brain.			Wey HY, Catana C, Hooker JM, Dougherty DD, Knudsen GM, Wang DJ, Chonde DB, Rosen BR, Gollub RL, Kong J		Wey	2014	Simultaneous fMRI-PET of the opioidergic pain system in human brain.	NeuroImage	1	2	-18	-80	-30	9.79796	Talairach coordinates
ACC and IPL networks in the perception of the faces of parents during selective tasks.			Zhai H, Yu Y, Zhang W, Chen G, Jia F		Zhai	2016	ACC and IPL networks in the perception of the faces of parents during selective tasks.	Brain imaging and behavior	1	2	-22.5	-73.5	-33.5	11.0793	Talairach coordinates
Structural and functional bases for individual differences in motor learning.			Tomassini V, Jbabdi S, Kincses ZT, Bosnell R, Douaud G, Pozzilli C, Matthews PM, Johansen-Berg H		Tomassini	2011	Structural and functional bases for individual differences in motor learning.	Human brain mapping	1	2	-26	-80	-38	5.65685	Volume
Sex differences in the human brain and the impact of sex chromosomes and sex hormones.			Lentini E, Kasahara M, Arver S, Savic I		Lentini	2013	Sex differences in the human brain and the impact of sex chromosomes and sex hormones.	Cerebral cortex (New York, N.Y. : 1991)	1	2	-27	-82	-33	2.44949	Volume
The role of ventromedial prefrontal cortex volume in the association of expressive suppression and externally oriented thinking.			Li X, Lu J, Li B, Li H, Jin L, Qiu J		Li	2017	The role of ventromedial prefrontal cortex volume in the association of expressive suppression and externally oriented thinking.	Journal of affective disorders	1	4	-30	-81	-36	5.38516	Volume

## Sheet: -40 -70 -40 (6mm)
Studies within ROI -40 -70 -40: Coordinates, stimulus modality, task categories, mentalizing content, stimulus material, instructions, contrasts and sample.
Neurosynth Link		Number	Authors	Authors	Authors	Year	Title	Journal	Peaks	Table	x	y	z	mm	Stimulus Modality	Main Category	Mental Content	Stimuli of Main Condition	Task or Instruction of Main Condition	Contrast (>) or Regression	Sample Size	Males	Mean Age
The neural representation of plural discourse entities.		67	Boiteau TW, Bowers E, Nair VA, Almor A	Boiteau	Boiteau (Exp. 1)	2014	The neural representation of plural discourse entities	Brain and language	1	2	-46	-70	-40	6	Verbal	Mentalizing	Social Meaning	Human actions	Answering comprehension questions	Two persons > Single person	20	9	22
Anterior prefrontal involvement in episodic retrieval reflects contextual interference.		24	King JA, Hartley T, Spiers HJ, Maguire EA, Burgess N	King	King	2005	Anterior prefrontal involvement in episodic retrieval reflects contextual interference	NeuroImage	1	5	-39	-66	-36	5.74456	Visual (Virtual reality)	Mentalizing	Social Meaning	Human actions (delivering object)	Memorizing and answering questions	Person > Physical (object features)	13	13	26.9
The modular neuroarchitecture of social judgments on faces.		6	Bzdok D, Langner R, Hoffstaedter F, Turetsky BI, Zilles K, Eickhoff SB	Bzdok	Bzdok	2012	The modular neuroarchitecture of social judgments on faces	Cerebral cortex	2	2	-44	-69	-42	4.58258	Visual (Pictures)	Mentalizing	Emotion Attributions	Facial emotional expressions	Judging trustworthiness / attractiveness	Trustworthiness & Attractiveness > Happiness	44	24	32.8
fMRI delineation of working memory for emotional prosody in the brain: commonalities with the lexico-semantic emotion network.		33	Mitchell RL	#VALUE!	Mitchell	2007	fMRI delineation of working memory for emotional prosody in the brain: commonalities with the lexico-semantic emotion network.	NeuroImage	1	2	-39	-66	-39	4.24264	Verbal	Mentalizing	Emotion Attributions	Human actions	Categorizing other's emotion	2 > 1 > 0 Back (increasing working memory load)	26	13	21.2
Multiple roles for executive control in belief-desire reasoning: distinct neural networks are recruited for self perspective inhibition and complexity of reasoning.		48	Hartwright CE, Apperly IA, Hansen PC	Hartwright	Hartwright	2012	Multiple roles for executive control in belief-desire reasoning: distinct neural networks are recruited for self perspective inhibition and complexity of reasoning	NeuroImage	1	3	-42	-70	-38	2.82843	Verbal	Mentalizing	Beliefs	Human actions (narratives)	Answering belief questions	Belief > Physical (Photos)	19	6	25
Risky decisions and their consequences: neural processing by boys with Antisocial Substance Disorder.		44	Crowley TJ, Dalwani MS, Mikulich-Gilbertson SK, Du YP, Lejuez CW, Raymond KM, Banich MT	Crowley	Crowley (Healthy)	2010	Risky decisions and their consequences: neural processing by boys with Antisocial Substance Disorder	PloS one	1	6	-40	-68	-44	4.47214	Visual	Mentalizing	Dillemas	Self decision: Risk-taking (balloon task)	Decision making	Wins in decision > Baseline	20	20	16.5	[14-18]
Risk-Taking Behavior in a Computerized Driving Task: Brain Activation Correlates of Decision-Making, Outcome, and Peer Influence in Male Adolescents.		75	Vorobyev V, Kwon MS, Moe D, Parkkola R, Hamalainen H	Vorobyev	Vorobyev	2015	Risk-Taking Behavior in a Computerized Driving Task: Brain Activation Correlates of Decision-Making, Outcome, and Peer Influence in Male Adolescents	PloS one	1	3	-39	-67	-35	5.91608	Visual	Mentalizing	Dillemas	Self decision: Risk-taking	Passing through yellow stoplight (Pass or crash)	Pass > Crash	27	27	18.5	[18-19]
Risk-taking and social exclusion in adolescence: neural mechanisms underlying peer influences on decision-making.		61	Peake SJ, Dishion TJ, Stormshak EA, Moore WE, Pfeifer JH	Peake	Peake	2013	Risk-taking and social exclusion in adolescence: neural mechanisms underlying peer influences on decision-making	NeuroImage	1	1	-36	-66	-39	5.74456	Visual	Mentalizing	Dillemas	Self decision: Risk-taking & social interaction	Passing through yellow stoplight (Pass or crash)	No car crash > Crash	20	10	15.3	[14-17]
Sleep deprivation is associated with attenuated parametric valuation and control signals in the midbrain during value-based decision making.		54	Menz MM, Buchel C, Peters J	Menz	Menz	2012	Sleep deprivation is associated with attenuated parametric valuation and control signals in the midbrain during value-based decision making	The Journal of neuroscience	1	1	-40	-72	-40	2	Verbal	Mentalizing	Dillemas	Self decision: Financial reward	Decision making	Sleep > Sleep deprived (risky option)	22	22	26.6
Time is nothing: emotional consistency of autobiographical memory and its neural basis.		19	Xu R, Yang J, Feng C, Wu H, Huang R, Yang Q, Li Z, Xu P, Gu R, Luo YJ	Xu	Xu	2018	Time is nothing: emotional consistency of autobiographical memory and its neural basis	Brain imaging and behavior	1	1	-39	-72	-42	3	Memory	Mentalizing	Autobiographies	Autobiographic memories	Recalling memory	Positive > Negative memories	25	8	21.36
Time Is Not Space: Core Computations and Domain-Specific Networks for Mental Travels.		2	Gauthier B, van Wassenhove V	Gauthier	Gauthier	2016	Time Is Not Space: Core Computations and Domain-Specific Networks for Mental Travels	The Journal of neuroscience	3	4	-36	-72	-42	4.89898	Imagination	Mentalizing	Imaginations	---	Mental imagining oneself in major cities	Time (now or future) > Space (location cities)	17	8	24
I know you can hear me: neural correlates of feigned hearing loss.		7	McPherson B, McMahon K, Wilson W, Copland D	McPherson	McPherson	2012	I know you can hear me: neural correlates of feigned hearing loss	Human brain mapping	2	3	-36	-72	-42	4.89898	Imagination	Mentalizing	Imaginations	---	Imaging oneself to feign hearing loss	Feigned > Incorrect tones	13	8	27
Similar frontal and distinct posterior cortical regions mediate visual and auditory perceptual awareness.		29	Eriksson J, Larsson A, Ahlstrom KR, Nyberg L	Eriksson	Eriksson (Exp. 1)	2007	Similar frontal and distinct posterior cortical regions mediate visual and auditory perceptual awareness	Cerebral cortex	1	1	-38	-68	-44	4.89898	Auditory	Semantic		Animal sounds	Identifying animal	Sustained perception of animal sound	16	8	30.5
Learning to read words in a new language shapes the neural organization of the prior languages.		73	Mei L, Xue G, Lu ZL, Chen C, Zhang M, He Q, Wei M, Dong Q	Mei	Mei (Exp. 2)	2014	Learning to read words in a new language shapes the neural organization of the prior languages	Neuropsychologia	1	3	-38	-74	-44	6	Verbal	Semantic		Chinese artificial character words	Passively watching	Scan3 > Scan2 (i.e., longer training)	22	12	21.59
Functional Anatomy of Recognition of Chinese Multi-Character Words: Convergent Evidence from Effects of Transposable Nonwords, Lexicality, and Word Frequency.		10	Lin N, Yu X, Zhao Y, Zhang M	Lin	Lin	2016	Functional Anatomy of Recognition of Chinese Multi-Character Words: Convergent Evidence from Effects of Transposable Nonwords, Lexicality, and Word Frequency	PloS one	1	2	-39	-75	-42	5.47723	Verbal	Semantic		Chinese multi-character words	Identifying real words	Word > Regular nonword	18	2	21.6
Neural processing of overt word generation in healthy individuals: the effect of age and word knowledge.		53	Nagels A, Kircher T, Dietsche B, Backes H, Marquetand J, Krug A	Nagels	Nagels	2012	Neural processing of overt word generation in healthy individuals: the effect of age and word knowledge	NeuroImage	1	3	-42	-70	-42	2.82843	Verbal	Semantic		Nouns (Non-human)	Generate words of categories (e.g., animals)	Word generation > Baseline control	50	36	35.22
Trait Anxiety Modulates Brain Activity during Performance of Verbal Fluency Tasks.		11	Gawda B, Szepietowska E	Gawda	Gawda	2016	Trait Anxiety Modulates Brain Activity during Performance of Verbal Fluency Tasks	Frontiers in behavioral neuroscience	1	3	-38	-68	-38	3.4641	Verbal	Semantic		Words (Non-living)	Generate words of categories (e.g., vehicles)	Generate verhicle words > Baseline control	17	8	27.5
Inhibitory rTMS of secondary somatosensory cortex reduces intensity but not pleasantness of gentle touch.		16	Case LK, Laubacher CM, Richards EA, Spagnolo PA, Olausson H, Bushnell MC	Case	Case	2017	Inhibitory rTMS of secondary somatosensory cortex reduces intensity but not pleasantness of gentle touch	Neuroscience letters	1	1	-44	-66	-42	6	Somatosensory	Somatosensory		Brushing hand	Rating valence	Brush > Rest control	17	8	29.5
Test-retest study of fMRI signal change evoked by electroacupuncture stimulation.		30	Kong J, Gollub RL, Webb JM, Kong JT, Vangel MG, Kwong K	Kong	Kong	2007	Test-retest study of fMRI signal change evoked by electroacupuncture stimulation	NeuroImage	1	2	-38	-66	-38	4.89898	Somatosensory	Somatosensory		Electroacupuncture stimulation	Rating own sensation and anxiety	Electroacupuncture stimulation	6	3	29
(Still) longing for food: insulin reactivity modulates response to food pictures.		52	Kroemer NB, Krebs L, Kobiella A, Grimm O, Vollstadt-Klein S, Wolfensteller U, Kling R, Bidlingmaier M, Zimmermann US, Smolka MN	Kroemer	Kroemer	2013	(Still) longing for food: insulin reactivity modulates response to food pictures.	Human brain mapping	1	3	-40	-70	-34	6	Visual (Pictures)	Somatosensory		Food	Rating appetite	Blood plasma insulin	26	13	24.4
BOLD fMRI identifies limbic, paralimbic, and cerebellar activation during air hunger.		21	Evans KC, Banzett RB, Adams L, McKay L, Frackowiak RS, Corfield DR	Evans	Evans	2002	BOLD fMRI identifies limbic, paralimbic, and cerebellar activation during air hunger	Journal of neurophysiology	1	1	-38	-72	-42	3.4641	Somatosensory	Somatosensory		Urge to breath (Air hunger)	Rating urge to breath	Urge to breath	6	2	28.5
A rapid sound-action association effect in human insular cortex.		32	Mutschler I, Schulze-Bonhage A, Glauche V, Demandt E, Speck O, Ball T	Mutschler	Mutschler	2007	A rapid sound-action association effect in human insular cortex	PloS one	1	3	-42	-69	-36	4.58258	Auditory	Music		Melodies (Piano)	Playing on piano	Number of trials needed to learn melody	10	5	27.1
Goal-independent mechanisms for free response generation: creative and pseudo-random performance share neural substrates.		47	de Manzano O, Ullen F	de Manzano	de Manzano	2012	Goal-independent mechanisms for free response generation: creative and pseudo-random performance share neural substrates	NeuroImage	1	1	-42	-66	-36	6	Auditory & Visual	Music		Musical excerpts	Playing on piano	Piiano improvisation > sight-reading Piano playing	18	17	39
Neurophysiological Effects of Trait Empathy in Music Listening.		20	Wallmark Z, Deblieck C, Iacoboni M	Wallmark	Wallmark (Exp. 2)	2018	Neurophysiological Effects of Trait Empathy in Music Listening	Frontiers in behavioral neuroscience	1	2	-38	-66	-40	4.47214	Auditory	Music		Music excerpts	Passively listening	Familiar liked music> Unfamiliar liked music	20	7	19.1
The neural substrates for the different modalities of movement imagery.		77	Jiang D, Edwards MG, Mullins P, Callow N	Jiang	Jiang	2015	The neural substrates for the different modalities of movement imagery	Brain and cognition	1	3	-40	-74	-36	5.65685	Visual	Motor		Imagination	Imaging a movement (running up stairs)	Self imagery > Other & Kinesthetic imagery	11	---	21.87
Visuomotor Dissociation in Cerebral Scaling of Size.		12	Potgieser AR, de Jong BM	Potgieser	Potgieser	2016	Visuomotor Dissociation in Cerebral Scaling of Size	PloS one	1	1	-36	-68	-42	4.89898	Visual	Motor		Shapes	Drawing shapes without visual feedback	Motor incongruence > Visual incongruency	16	8	25.5
Neural circuits subserving the retrieval of stems and grammatical features in regular and irregular verbs.		27	de Diego Balaguer R, Rodriguez-Fornells A, Rotte M, Bahlmann J, Heinze HJ, Munte TF	de Diego Balaguer	de Diego Balaguer	2006	Neural circuits subserving the retrieval of stems and grammatical features in regular and irregular verbs	Human brain mapping	1	4	-40	-64	-40	6	Verbal	Linguistic		Regular & Irregular verbs	Producing verb inflection or infinitive	Nonce verb inflection > Irregularverb inflection	12	8	23
Speech motor brain regions are differentially recruited during perception of native and foreign-accented phonemes for first and second language listeners.		64	Callan D, Callan A, Jones JA	Callan	Callan	2014	Speech motor brain regions are differentially recruited during perception of native and foreign-accented phonemes for first and second language listeners	Frontiers in neuroscience	1	2	-39	-69	-36	4.24264	Auditory	Linguistic		Words	Identifying words beginning with r or l	Japanese > English speakers	26	16	29.1
A magnitude code common to numerosities and number symbols in human intraparietal cortex.		31	Piazza M, Pinel P, Le Bihan D, Dehaene S	Piazza	Piazza	2007	A magnitude code common to numerosities and number symbols in human intraparietal cortex.	Neuron	1	2	-38	-66	-38	4.89898	Visual	Cognitive (Numerical)		Dot patterns & Arabic digits	Passively watching	Far > Close numerical deviants	14	---	---
Involvement of the cerebellar cortex and nuclei in verbal and visuospatial working memory: a 7 T fMRI study.		57	Thurling M, Hautzel H, Kuper M, Stefanescu MR, Maderwald S, Ladd ME, Timmann D	Thurling	Thurling	2012	Involvement of the cerebellar cortex and nuclei in verbal and visuospatial working memory: a 7 T fMRI study	NeuroImage	1	7	-39	-66	-37	5.09902	Visual	Cognitive (Memory)		Letters & abstract shapes	2-Back & Sternberg memory task	2-Back > Sternberg memory	44	26	26.25
Dissociating the solution processes of small, large, and zero multiplications by means of fMRI.		37	Jost K, Khader P, Burke M, Bien S, Rosler F	Jost	Jost	2009	Dissociating the solution processes of small, large, and zero multiplications by means of fMRI	NeuroImage	1	1	-36	-72	-39	4.58258	Visual	Cognitive (Numerical)		Numbers	Single-digit multiplication	Small multiplication > Memory control	16	6	24.5
An investigation of the effects of relative probability of old and new test items on the neural correlates of successful and unsuccessful source memory.		38	Vilberg KL, Rugg MD	Vilberg	Vilberg	2009	An investigation of the effects of relative probability of old and new test items on the neural correlates of successful and unsuccessful source memory	NeuroImage	1	3	-39	-66	-39	4.24264	Visual (Pictures)	Cognitive (Memory)		Objects	Memorizing	Hit > Correctly rejected	18	9	22
Three stages and four neural systems in time estimation.		3	Morillon B, Kell CA, Giraud AL	Morillon	Morillon	2009	Three stages and four neural systems in time estimation	The Journal of neuroscience	3	1	-38	-68	-36	4.89898	Visual	Cognitive (Numerical)		Shapes (disks)	Categorizing length & color	Color duration	17	2	25.4
Executive functions in the absence of behavior: functional imaging of the minimally conscious state.		42	Monti MM, Coleman MR, Owen AM	Monti	Monti (Healthy)	2009	Executive functions in the absence of behavior: functional imaging of the minimally conscious state	Progress in Brain Research	1	1	-36	-68	-42	4.89898	Auditory	Cognitive (Numerical)		Words	Counting target words	Target detection > Passive listening	20	12	---
																					20.1765	11.75	25.2434
															EXCLUDED
Neural Signatures of Spatial Statistical Learning: Characterizing the Extraction of Structure from Complex Visual Scenes.		15	Karuza EA, Emberson LL, Roser ME, Cole D, Aslin RN, Fiser J	Karuza	Karuza EA	2017	Neural Signatures of Spatial Statistical Learning: Characterizing the Extraction of Structure from Complex Visual Scenes	Journal of cognitive neuroscience	1	3	-36	-74	-38	6	Connectivity
Divergent task-dependent functional connectivity of executive control and salience networks.		68	Elton A, Gao W	Elton	Elton A	2014	Divergent task-dependent functional connectivity of executive control and salience networks.	Cortex	1	1	-35	-71	-42	5.47723	Connectivity
Spontaneous brain activity relates to autonomic arousal.		60	Fan J, Xu P, Van Dam NT, Eilam-Stock T, Gu X, Luo YJ, Hof PR	Fan	Fan J	2012	Spontaneous brain activity relates to autonomic arousal	The Journal of neuroscience	1	2	-38	-70	-36	4.47214	Connectivity
Amygdala subnuclei connectivity in response to violence reveals unique influences of individual differences in psychopathic traits in a nonforensic sample.		74	Yoder KJ, Porges EC, Decety J	Yoder	Yoder KJ	2014	Amygdala subnuclei connectivity in response to violence reveals unique influences of individual differences in psychopathic traits in a nonforensic sample	Human brain mapping	1	3	-44	-70	-36	5.65685	Connectivity
Is 2+2=4? Meta-analyses of brain areas needed for numbers and calculations.		43	Arsalidou M, Taylor MJ	Arsalidou	Arsalidou M	2011	Is 2+2=4? Meta-analyses of brain areas needed for numbers and calculations	NeuroImage	1	3	-38	-64	-36	7.48331	Meta-analysis
Psychosocial versus physiological stress - Meta-analyses on deactivations and activations of the neural correlates of stress reactions.		78	Kogler L, Muller VI, Chang A, Eickhoff SB, Fox PT, Gur RC, Derntl B	Kogler	Kogler L	2015	Psychosocial versus physiological stress - Meta-analyses on deactivations and activations of the neural correlates of stress reactions	NeuroImage	1	4	-40	-76	-40	6	Meta-analysis
Functional MRI of Human Eyeblink Classical Conditioning in Children with Fetal Alcohol Spectrum Disorders.		1	Cheng DT, Meintjes EM, Stanton ME, Dodge NC, Pienaar M, Warton CMR, Desmond JE, Molteno CD, Peterson BS, Jacobson JL, Jacobson SW	Cheng	Cheng DT	2016	Functional MRI of Human Eyeblink Classical Conditioning in Children with Fetal Alcohol Spectrum Disorders.	Cerebral cortex	4					90	Patients
Distinct critical cerebellar subregions for components of verbal working memory.		49	Cooper FE, Grube M, Von Kriegstein K, Kumar S, English P, Kelly TP, Chinnery PF, Griffiths TD	Cooper	Cooper FE	2012	Distinct critical cerebellar subregions for components of verbal working memory	Neuropsychologia	1	4	-39	-68	-40	2.23607	Patients
Developmental topographical disorientation: case one.		36	Iaria G, Bogod N, Fox CJ, Barton JJ	Iaria	Iaria G	2009	Developmental topographical disorientation: Case one	Neuropsychologia	1	3	-35.9174	-70.3751	-36.231	5.56903	Patients
Effects of D-cycloserine on extinction of mesolimbic cue reactivity in alcoholism: a randomized placebo-controlled trial.		70	Kiefer F, Kirsch M, Bach P, Hoffmann S, Reinhard I, Jorde A, von der Goltz C, Spanagel R, Mann K, Loeber S, Vollstadt-Klein S	Kiefer	Kiefer F	2015	Effects of D-cycloserine on extinction of mesolimbic cue reactivity in alcoholism: a randomized placebo-controlled trial	Psychopharmacology	1	2	-42	-72	-36	4.89898	Patients
Classification of different therapeutic responses of major depressive disorder with multivariate pattern analysis method based on structural MR scans.		59	Liu F, Guo W, Yu D, Gao Q, Gao K, Xue Z, Du H, Zhang J, Tan C, Liu Z, Zhao J, Chen H	Liu	Liu F	2012	Classification of different therapeutic responses of major depressive disorder with multivariate pattern analysis method based on structural MR scans	PloS one	1	2	-42	-72	-40	2.82843	Patients
Temporal lobe dysfunction in medication-naive boys with attention-deficit/hyperactivity disorder during attention allocation and its relation to response variability.		34	Rubia K, Smith AB, Brammer MJ, Taylor E	Rubia	Rubia K	2007	Temporal lobe dysfunction in medication-naive boys with attention-deficit/hyperactivity disorder during attention allocation and its relation to response variability	Biological psychiatry	1	3	-33	-63	-40	9.89949	Patients
Intellectual enrichment is linked to cerebral efficiency in multiple sclerosis: functional magnetic resonance imaging evidence for cognitive reserve.		40	Sumowski JF, Wylie GR, Deluca J, Chiaravalloti N	Sumowski	Sumowski JF	2010	Intellectual enrichment is linked to cerebral efficiency in multiple sclerosis: functional magnetic resonance imaging evidence for cognitive reserve	Brain	1					90	Patients
Effect of acupuncture in mild cognitive impairment and Alzheimer disease: a functional MRI study.		9	Wang Z, Nie B, Li D, Zhao Z, Han Y, Song H, Xu J, Shan B, Lu J, Li K	Wang	Wang Z	2012	Effect of acupuncture in mild cognitive impairment and Alzheimer disease: a functional MRI study	PloS one	2	5	-36	-67	-41	5.09902	Patients
Dissociated repetition deficits in aphasia can reflect flexible interactions between left dorsal and ventral streams and gender-dimorphic architecture of the right dorsal stream.		66	Berthier ML, Froudist Walsh S, Davila G, Nabrozidis A, Juarez Y Ruiz de Mier R, Gutierrez A, De-Torres I, Ruiz-Cruces R, Alfaro F, Garcia-Casares N	Berthier	Berthier M	2013	Dissociated repetition deficits in aphasia can reflect flexible interactions between left dorsal and ventral streams and gender-dimorphic architecture of the right dorsal stream	Frontiers in human neuroscience	1	4	-42	-69	-41	2.44949	Patients
Neurobiological substrates of cognitive rigidity and autonomic inflexibility in generalized anxiety disorder.		13	Ottaviani C, Watson DR, Meeten F, Makovac E, Garfinkel SN, Critchley HD	Ottaviani	Ottaviani C	2016	Neurobiological substrates of cognitive rigidity and autonomic inflexibility in generalized anxiety disorder	Biological psychology	1	1	-40	-66	-44	5.65685	Patients
High-resolution fMRI detects neuromodulation of individual brainstem nuclei by electrical tongue stimulation in balance-impaired individuals.		4	Wildenberg JC, Tyler ME, Danilov YP, Kaczmarek KA, Meyerand ME	Wildenberg	Wildenberg JC	2011	High-resolution fMRI detects neuromodulation of individual brainstem nuclei by electrical tongue stimulation in balance-impaired individuals	NeuroImage	3(With peaks in patient)	4	-35	-69	-41	5.19615	Patients
The neural representation of emotionally neutral faces and places in patients with panic disorder with agoraphobia.		63	Petrowski K, Wintermann G, Smolka MN, Huebner T, Donix M	Petrowski	Petrowski K	2014	The neural representation of emotionally neutral faces and places in patients with panic disorder with agoraphobia	Journal of affective disorders	1	2!	-44	-70	-44	5.65685	Patients
Alterations in regional homogeneity of resting-state brain activity in mesial temporal lobe epilepsy.		55	Zeng H, Pizarro R, Nair VA, La C, Prabhakaran V	Zeng	Zeng H	2010	Alterations in regional homogeneity of resting-state brain activity in mesial temporal lobe epilepsy	Epilepsia	1	2	-39	-72	-39	2.44949	Patients
Activation in the premotor cortex during mental calculation in patients with Alzheimer's disease: relevance of reduction in posterior cingulate metabolism.		25	Ouchi Y, Yoshikawa E, Futatsubashi M, Okada H, Torizuka T, Kaneko M	Ouchi	Ouchi Y	2004	Activation in the premotor cortex during mental calculation in patients with Alzheimer's disease: relevance of reduction in posterior cingulate metabolism	NeuroImage	1	4	-36	-70	-36	5.65685	PET
New Evidence for Distinct Right and Left Brain Systems for Deductive versus Probabilistic Reasoning.		22	Parsons LM, Osherson D	Parsons	Parsons LM	2001	New Evidence for Distinct Right and Left Brain Systems for Deductive versus Probabilistic Reasoning	Cerebral cortex	1	1	-36	-62	-34	10.7703	PET
Re-experiencing old memories via hippocampus: a PET study of autobiographical memory.		26	Piolino P, Giffard-Quillon G, Desgranges B, Chetelat G, Baron JC, Eustache F	Piolino	Piolino P	2004	Re-experiencing old memories via hippocampus: a PET study of autobiographical memory	NeuroImage	1	2	-36	-68	-37	5.38516	PET
Lateralization of resting state networks and relationship to age and gender.		71	Agcaoglu O, Miller R, Mayer AR, Hugdahl K, Calhoun VD	Agcaoglu	Agcaoglu O	2015	Lateralization of resting state networks and relationship to age and gender	NeuroImage	1	2	-39	-66	-44	5.74456	Resting state
A baseline for the multivariate comparison of resting-state networks.		46	Allen EA, Erhardt EB, Damaraju E, Gruner W, Segall JM, Silva RF, Havlicek M, Rachakonda S, Fries J, Kalyanam R, Michael AM, Caprihan A, Turner JA, Eichele T, Adelsheim S, Bryan AD, Bustillo J, Clark VP, Feldstein Ewing SW, Filbey F, Ford CC, Hutchison K, Jung RE, Kiehl KA, Kodituwakku P, Komesu YM, Mayer AR, Pearlson GD, Phillips JP, Sadek JR, Stevens M, Teuscher U, Thoma RJ, Calhoun VD	Allen	Allen EA	2011	A baseline for the multivariate comparison of resting-state networks	Frontiers in systems neuroscience	1	2	-39	-66	-44	5.74456	Resting state
Transfer of learning relates to intrinsic connectivity between hippocampus, ventromedial prefrontal cortex, and large-scale networks.		69	Gerraty RT, Davidow JY, Wimmer GE, Kahn I, Shohamy D	Gerraty	Gerraty RT	2014	Transfer of learning relates to intrinsic connectivity between hippocampus, ventromedial prefrontal cortex, and large-scale networks	Journal of Neuroscience	1	1	-38	-70	-40	2	Resting state
Shifted intrinsic connectivity of central executive and salience network in borderline personality disorder.		65	Doll A, Sorg C, Manoliu A, Woller A, Meng C, Forstl H, Zimmer C, Wohlschlager AM, Riedl V	Doll	Doll A	2013	Shifted intrinsic connectivity of central executive and salience network in borderline personality disorder	Frontiers in human neuroscience	1	3	-36	-66	-42	6	Resting state
Simultaneous learning of two languages from birth positively impacts intrinsic functional connectivity and cognitive control.		17	Kousaie S, Chai XJ, Sander KM, Klein D	Kousaie	Kousaie S	2017	Simultaneous learning of two languages from birth positively impacts intrinsic functional connectivity and cognitive control	Brain and cognition	1	2	-42	-74	-38	4.89898	Resting state
Resting-state networks predict individual differences in common and specific aspects of executive function.		72	Reineberg AE, Andrews-Hanna JR, Depue B, Friedman NP, Banich MT	Reineberg	Reineberg AE	2015	Resting-state networks predict individual differences in common and specific aspects of executive function	NeuroImage	1	1	-37	-70	-40	3	Resting state
Combined structural and resting-state functional MRI analysis of sexual dimorphism in the young adult human brain: an MVPA approach.		51	Wang L, Shen H, Tang F, Zang Y, Hu D	Wang	Wang L	2012	Combined structural and resting-state functional MRI analysis of sexual dimorphism in the young adult human brain: an MVPA approach	NeuroImage	1	2	-38	-72	-44	4.89898	Resting state
Cocaine dependence modulates the effect of HIV infection on brain activation during intertemporal decision making.		18	Meade CS, Hobkirk AL, Towe SL, Chen NK, Bell RP, Huettel SA	Meade	Meade CS	2017	Cocaine dependence modulates the effect of HIV infection on brain activation during intertemporal decision making	Drug and alcohol dependence	1	3!	-40	-70	-45	5	Substance (Cocaine & HIV)
It's all in the eyes: subcortical and cortical activation during grotesqueness perception in autism.		62	Zurcher NR, Donnelly N, Rogier O, Russo B, Hippolyte L, Hadwin J, Lemonnier E, Hadjikhani N	Zurcher	Zurcher NR (Healthy)	2013	It's all in the eyes: subcortical and cortical activation during grotesqueness perception in autism	PloS one	1	2	-42	-66	-34	7.48331	Incorrect coordinates
Multiple brain networks contribute to the acquisition of bias in perceptual decision-making.		76	Chen MY, Jimura K, White CN, Maddox WT, Poldrack RA	Chen	Chen MY	2015	Multiple brain networks contribute to the acquisition of bias in perceptual decision-making	Frontiers in neuroscience	1	2	-40	-68	-38	2.82843	Talairach coordinates
The cerebellum and olfaction in the aging brain: a functional magnetic resonance imaging study.		23	Ferdon S, Murphy C	Ferdon	Ferdon S	2003	The cerebellum and olfaction in the aging brain: a functional magnetic resonance imaging study	NeuroImage	1	1(Talairach coordinate: Elderly people)	-34	-72	-44	7.48331	Talairach coordinates
Pain attenuation through mindfulness is associated with decreased cognitive control and increased Somatosensory processing in the brain.		50	Gard T, Holzel BK, Sack AT, Hempel H, Lazar SW, Vaitl D, Ott U	Gard	Gard T	2012	Pain attenuation through mindfulness is associated with decreased cognitive control and increased sensory processing in the brain	Cerebral cortex	1	3	-36	-67	-38	5.38516	Talairach coordinates
The musician's brain: functional imaging of amateurs and professionals during performance and imagery.		5	Lotze M, Scheler G, Tan H-RM, Braun C, Birbaumer N	Lotze	Lotze M	2003	The musician's brain: functional imaging of amateurs and professionals during performance and imagery	NeuroImage	2	1	-42	-72	-35	5.74456	Talairach coordinates
Task-relevance and temporal synchrony between tactile and visual stimuli modulates cortical activity and motor performance during sensory-guided movement.		35	Meehan SK, Staines WR	Meehan	Meehan SK	2009	Task-relevance and temporal synchrony between tactile and visual stimuli modulates cortical activity and motor performance during sensory-guided movement	Human brain mapping	1	1	-35	-63	-36	9.48683	Talairach coordinates
Dissociating the role of the caudate nucleus and dorsolateral prefrontal cortex in the monitoring of events within human working memory.		39	Provost JS, Petrides M, Monchi O	Provost	Provost JS	2010	Dissociating the role of the caudate nucleus and dorsolateral prefrontal cortex in the monitoring of events within human working memory	The European journal of neuroscience	1	1	-40	-68	-36	4.47214	Talairach coordinates
Neural underpinning of postural responses to visual field motion.		28	Slobounov S, Wu T, Hallett M, Shibasaki H, Slobounov E, Newell K	Slobounov	Slobounov S (Exp. 2)	2006	Neural underpinning of postural responses to visual field motion	Biological psychology	1	3!	-33	-66	-38	8.30662	Talairach coordinates
Brain fMRI study of crave induced by cue pictures in online game addicts (male adolescents).		58	Sun Y, Ying H, Seetohul RM, Xuemei W, Ya Z, Qian L, Guoqing X, Ye S	Sun	Sun Y	2012	Brain fMRI study of crave induced by cue pictures in online game addicts (male adolescents)	Behavioural brain research	1	4	-39	-69	-39	1.73205	Talairach coordinates
Overrecruitment in the aging brain as a function of task demands: evidence for a compensatory view.		41	Vallesi A, McIntosh AR, Stuss DT	Vallesi	Vallesi A	2011	Overrecruitment in the Aging Brain as a Function of Task Demands: Evidence for a Compensatory View	Journal of cognitive neuroscience	1	2	-44	-68	-40	4.47214	Talairach coordinates
Early grey matter changes in structural covariance networks in Huntington's disease.		14	Coppen EM, van der Grond J, Hafkemeijer A, Rombouts SA, Roos RA	Coppen	Coppen EM	2016	Early grey matter changes in structural covariance networks in Huntington's disease	NeuroImage. Clinical	1	3	-40	-66	-36	5.65685	Volume
Reduced cortical gray matter volume in male adolescents with substance and conduct problems.		45	Dalwani M, Sakai JT, Mikulich-Gilbertson SK, Tanabe J, Raymond K, McWilliams SK, Thompson LL, Banich MT, Crowley TJ	Dalwani	Dalwani M	2011	Reduced cortical gray matter volume in male adolescents with substance and conduct problems	Drug and alcohol dependence	1	2	-39	-68	-40	2.23607	Volume
Bidirectional gray matter changes after complex motor skill learning.		8	Gryga M, Taubert M, Dukart J, Vollmann H, Conde V, Sehm B, Villringer A, Ragert P	Gryga	Gryga M	2012	Bidirectional gray matter changes after complex motor skill learning	Frontiers in systems neuroscience	2	2	-42	-72	-43	4.12311	Volume
Working memory-related functional brain patterns in never medicated children with ADHD.		56	Massat I, Slama H, Kavec M, Linotte S, Mary A, Baleriaux D, Metens T, Mendlewicz J, Peigneux P	Massat	Massat (Healthy)	2012	Working Memory-Related Functional Brain Patterns in Never Medicated Children with ADHD	PloS one	1	2	-38	-68	-36	4.89898	Young (8 - 12 years)
